# Supplementary material for: Comprehensive analysis of genetic associations and single-cell expression profiles reveals potential links between migraine and multiple diseases: a phenome-wide association study
Source: Front Neurol. 2024 Feb 7;15:1301208. doi: 10.3389/fneur.2024.1301208 (PMC10879407; doi:10.3389/fneur.2024.1301208)
Supplement: Supplementary file 2 [file Data_Sheet_1.ZIP]

Archive with 18 entries (17 files):
- Raw data& relevant code/
- __MACOSX/._Raw data& relevant code
- Raw data& relevant code/pleiotropy_test.csv
- __MACOSX/Raw data& relevant code/._pleiotropy_test.csv
- Raw data& relevant code/Phewas_trait.csv
- __MACOSX/Raw data& relevant code/._Phewas_trait.csv
- Raw data& relevant code/Phewas_result.csv
- __MACOSX/Raw data& relevant code/._Phewas_result.csv
- Raw data& relevant code/qPCR.csv
- __MACOSX/Raw data& relevant code/._qPCR.csv
- Raw data& relevant code/risk_loc.csv
- __MACOSX/Raw data& relevant code/._risk_loc.csv
- Raw data& relevant code/Phewas.R
- __MACOSX/Raw data& relevant code/._Phewas.R
- Raw data& relevant code/SC_expression.csv
- __MACOSX/Raw data& relevant code/._SC_expression.csv
- Raw data& relevant code/SC_expression_2.csv
- __MACOSX/Raw data& relevant code/._SC_expression_2.csv
