# Supplementary material for: Comprehensive analysis of genetic associations and single-cell expression profiles reveals potential links between migraine and multiple diseases: a phenome-wide association study
Source: Front Neurol. 2024 Feb 7;15:1301208. doi: 10.3389/fneur.2024.1301208 (PMC10879407; doi:10.3389/fneur.2024.1301208)
Supplement: Supplementary file 2 [file Data_Sheet_1.ZIP › Raw data& relevant code/pleiotropy_test.csv]

id.outcome	outcome	egger_intercept	se	pval
ukb-b-10248	Type of cancer: ICD10: C44.3 Skin of other and unspecified parts of face || id:ukb-b-10248	-2.69E-05	8.20E-05	0.743870517
ukb-b-11064	Diagnoses - secondary ICD10: Z95.1 Presence of aortocoronary bypass graft || id:ukb-b-11064	0.000184804	8.27E-05	0.027828968
ukb-b-11908	Diagnoses - main ICD10: L03.1 Cellulitis of other parts of limb || id:ukb-b-11908	9.88E-05	5.94E-05	0.099600792
ukb-b-12510	Diagnoses - main ICD10: R69 Unknown and unspecified causes of morbidity || id:ukb-b-12510	-3.09E-05	9.00E-05	0.731653647
ukb-b-13190	Diagnoses - main ICD10: G43.9 Migraine, unspecified || id:ukb-b-13190	-4.42E-05	4.62E-05	0.345660793
ukb-b-14436	Diagnoses - main ICD10: L72.9 Follicular cyst of skin and subcutaneous tissue, unspecified || id:ukb-b-14436	-2.10E-05	4.62E-05	0.652520525
ukb-b-16879	Diagnoses - secondary ICD10: N95.0 Postmenopausal bleeding || id:ukb-b-16879	-1.73E-05	4.70E-05	0.712817099
ukb-b-1977	Diagnoses - main ICD10: R51 Headache || id:ukb-b-1977	6.15E-05	7.06E-05	0.385908699
ukb-b-20424	Diagnoses - secondary ICD10: Z90.7 Acquired absence of genital organ(s) || id:ukb-b-20424	5.00E-06	5.84E-05	0.931982362
ukb-b-4141	Diagnoses - main ICD10: C44.3 Skin of other and unspecified parts of face || id:ukb-b-4141	6.74E-05	5.91E-05	0.256933175
ukb-b-4303	Diagnoses - secondary ICD10: K80.2 Calculus of gallbladder without cholecystitis || id:ukb-b-4303	-6.80E-05	4.63E-05	0.146080162
ukb-b-4554	Diagnoses - secondary ICD10: R11 Nausea and vomiting || id:ukb-b-4554	-1.25E-05	7.98E-05	0.876306147
ukb-b-4738	Diagnoses - main ICD10: K25.9 Unspecified as acute or chronic, without haemorrhage or perforation || id:ukb-b-4738	-7.48E-05	4.57E-05	0.106311522
ukb-b-4790	Diagnoses - secondary ICD10: N83.2 Other and unspecified ovarian cysts || id:ukb-b-4790	-2.37E-05	4.34E-05	0.587694849
ukb-b-499	Diagnoses - secondary ICD10: N32.8 Other specified disorders of bladder || id:ukb-b-499	-4.92E-05	5.19E-05	0.345682042
ukb-b-5126	Diagnoses - main ICD10: I21.1 Acute transmural myocardial infarction of inferior wall || id:ukb-b-5126	-3.97E-05	5.21E-05	0.448225684
ukb-b-7436	Diagnoses - secondary ICD10: I25.1 Atherosclerotic heart disease || id:ukb-b-7436	9.15E-05	0.000115498	0.430150975
