# Supplementary material for: Comprehensive analysis of genetic associations and single-cell expression profiles reveals potential links between migraine and multiple diseases: a phenome-wide association study
Source: Front Neurol. 2024 Feb 7;15:1301208. doi: 10.3389/fneur.2024.1301208 (PMC10879407; doi:10.3389/fneur.2024.1301208)
Supplement: Supplementary file 2 [file Data_Sheet_1.ZIP › Raw data& relevant code/Phewas_result.csv]

GWAS ID	ICD10	Diagnose	method	nsnp	b	se	pval	or	or_lci95	or_uci95
ukb-b-3683	main ICD10: B34.9	Diagnoses - main ICD10: B34.9 Viral infection, unspecified || id:ukb-b-3683	Inverse variance weighted	40	6.05E-05	0.000374217	0.871592058	1.000060489	0.999327248	1.000794268
ukb-b-19425	main ICD10: C20	Diagnoses - main ICD10: C20 Malignant neoplasm of rectum || id:ukb-b-19425	Inverse variance weighted	44	2.58E-05	0.000409096	0.949668663	1.000025824	0.999224297	1.000827994
ukb-b-4141	main ICD10: C44.3	Diagnoses - main ICD10: C44.3 Skin of other and unspecified parts of face || id:ukb-b-4141	Inverse variance weighted	97	0.001335082	0.000470148	0.004515521	1.001335973	1.000413677	1.00225912
ukb-b-3145	main ICD10: C44.5	Diagnoses - main ICD10: C44.5 Skin of trunk || id:ukb-b-3145	Inverse variance weighted	54	0.00024469	0.000348927	0.483137345	1.00024472	0.99956089	1.000929018
ukb-b-12115	main ICD10: C50.4	Diagnoses - main ICD10: C50.4 Upper-outer quadrant of breast || id:ukb-b-12115	Inverse variance weighted	68	0.000607365	0.000348139	0.081053629	1.00060755	0.999925015	1.00129055
ukb-b-2307	main ICD10: C50.9	Diagnoses - main ICD10: C50.9 Breast, unspecified || id:ukb-b-2307	Inverse variance weighted	98	0.001060569	0.000655489	0.105666488	1.001061131	0.999775836	1.002348079
ukb-b-2160	main ICD10: C61	Diagnoses - main ICD10: C61 Malignant neoplasm of prostate || id:ukb-b-2160	Inverse variance weighted	96	0.000738497	0.000479988	0.123908481	1.00073877	0.999797741	1.001680684
ukb-b-5421	main ICD10: C67.9	Diagnoses - main ICD10: C67.9 Bladder, unspecified || id:ukb-b-5421	Inverse variance weighted	65	-0.000801134	0.000344929	0.020200476	0.999199187	0.998523895	0.999874935
ukb-b-10623	main ICD10: D12.5	Diagnoses - main ICD10: D12.5 Sigmoid colon || id:ukb-b-10623	Inverse variance weighted	89	0.000330466	0.000395088	0.402910161	1.00033052	0.999556191	1.001105449
ukb-b-19266	main ICD10: D12.6	Diagnoses - main ICD10: D12.6 Colon, unspecified || id:ukb-b-19266	Inverse variance weighted	79	1.25E-05	0.000359449	0.972160843	1.000012544	0.999308263	1.000717321
ukb-b-9321	main ICD10: D12.8	Diagnoses - main ICD10: D12.8 Rectum || id:ukb-b-9321	Inverse variance weighted	70	-0.000373057	0.000351722	0.288845274	0.999627013	0.998938132	1.000316369
ukb-b-2561	main ICD10: D17.1	Diagnoses - main ICD10: D17.1 Benign lipomatous neoplasm of skin and subcutaneous tissue of trunk || id:ukb-b-2561	Inverse variance weighted	82	-0.000275481	0.000383601	0.472668717	0.999724557	0.998973189	1.000476491
ukb-b-212	main ICD10: D17.2	Diagnoses - main ICD10: D17.2 Benign lipomatous neoplasm of skin and subcutaneous tissue of limbs || id:ukb-b-212	Inverse variance weighted	70	-0.00021344	0.000374954	0.569191386	0.999786583	0.999052099	1.000521607
ukb-b-3596	main ICD10: D22.3	Diagnoses - main ICD10: D22.3 Melanocytic naevi of other and unspecified parts of face || id:ukb-b-3596	Inverse variance weighted	69	6.88E-05	0.000363355	0.849833841	1.000068797	0.999356825	1.000781275
ukb-b-8549	main ICD10: D24	Diagnoses - main ICD10: D24 Benign neoplasm of breast || id:ukb-b-8549	Inverse variance weighted	59	0.000688203	0.000385099	0.073924294	1.00068844	0.999933412	1.001444038
ukb-b-9536	main ICD10: D25.9	Diagnoses - main ICD10: D25.9 Leiomyoma of uterus, unspecified || id:ukb-b-9536	Inverse variance weighted	98	0.000414657	0.000552854	0.453236612	1.000414743	0.999331288	1.001499373
ukb-b-3355	main ICD10: D50.9	Diagnoses - main ICD10: D50.9 Iron deficiency anaemia, unspecified || id:ukb-b-3355	Inverse variance weighted	82	-5.76E-07	0.000373527	0.998769844	0.999999424	0.99926758	1.000731804
ukb-b-14765	main ICD10: D64.9	Diagnoses - main ICD10: D64.9 Anaemia, unspecified || id:ukb-b-14765	Inverse variance weighted	96	-0.000384918	0.000478827	0.421468444	0.999615156	0.998677456	1.000553737
ukb-b-13190	main ICD10: G43.9	Diagnoses - main ICD10: G43.9 Migraine, unspecified || id:ukb-b-13190	Inverse variance weighted	37	0.001320096	0.000386589	0.000638453	1.001320967	1.00056254	1.00207997
ukb-b-13391	main ICD10: G45.9	Diagnoses - main ICD10: G45.9 Transient cerebral ischaemic attack, unspecified || id:ukb-b-13391	Inverse variance weighted	63	0.000361818	0.000350583	0.302049337	1.000361884	0.999674729	1.00104951
ukb-b-16781	main ICD10: G47.3	Diagnoses - main ICD10: G47.3 Sleep apnoea || id:ukb-b-16781	Inverse variance weighted	88	0.000222553	0.000385565	0.563796933	1.000222577	0.999466987	1.000978739
ukb-b-3965	main ICD10: G56.0	Diagnoses - main ICD10: G56.0 Carpal tunnel syndrome || id:ukb-b-3965	Inverse variance weighted	100	0.000515937	0.000891644	0.562835032	1.00051607	0.998769073	1.002266123
ukb-b-4637	main ICD10: H00.1	Diagnoses - main ICD10: H00.1 Chalazion || id:ukb-b-4637	Inverse variance weighted	72	-0.000184589	0.000383182	0.629999567	0.999815428	0.999064812	1.000566608
ukb-b-9565	main ICD10: H02.8	Diagnoses - main ICD10: H02.8 Other specified disorders of eyelid || id:ukb-b-9565	Inverse variance weighted	77	0.000453948	0.000356062	0.202340284	1.000454051	0.999756096	1.001152493
ukb-b-2285	main ICD10: H25.0	Diagnoses - main ICD10: H25.0 Senile incipient cataract || id:ukb-b-2285	Inverse variance weighted	41	0.0006066	0.000407866	0.136948586	1.000606784	0.9998072	1.001407007
ukb-b-3095	main ICD10: H25.1	Diagnoses - main ICD10: H25.1 Senile nuclear cataract || id:ukb-b-3095	Inverse variance weighted	81	-7.75E-05	0.000423659	0.854767317	0.999922457	0.999092495	1.000753108
ukb-b-12397	main ICD10: H26.9	Diagnoses - main ICD10: H26.9 Cataract, unspecified || id:ukb-b-12397	Inverse variance weighted	100	0.000837518	0.000893755	0.348718375	1.000837869	0.999086176	1.002592633
ukb-b-12047	main ICD10: I20.0	Diagnoses - main ICD10: I20.0 Unstable angina || id:ukb-b-12047	Inverse variance weighted	96	-0.0009513	0.000622805	0.126650542	0.999049153	0.99783036	1.000269434
ukb-b-14206	main ICD10: I20.9	Diagnoses - main ICD10: I20.9 Angina pectoris, unspecified || id:ukb-b-14206	Inverse variance weighted	97	-0.000154091	0.000648743	0.812251444	0.999845921	0.998575389	1.001118069
ukb-b-453	main ICD10: I21.0	Diagnoses - main ICD10: I21.0 Acute transmural myocardial infarction of anterior wall || id:ukb-b-453	Inverse variance weighted	61	-0.000594084	0.000390809	0.12847646	0.999406093	0.998640855	1.000171917
ukb-b-5126	main ICD10: I21.1	Diagnoses - main ICD10: I21.1 Acute transmural myocardial infarction of inferior wall || id:ukb-b-5126	Inverse variance weighted	75	-0.001080837	0.00041743	0.009618049	0.998919747	0.998102803	0.99973736
ukb-b-3469	main ICD10: I21.9	Diagnoses - main ICD10: I21.9 Acute myocardial infarction, unspecified || id:ukb-b-3469	Inverse variance weighted	88	-0.00072654	0.000486091	0.135003742	0.999273724	0.998322132	1.000226224
ukb-b-1668	main ICD10: I25.1	Diagnoses - main ICD10: I25.1 Atherosclerotic heart disease || id:ukb-b-1668	Inverse variance weighted	102	-0.004174401	0.001644807	0.011151104	0.9958343	0.992629078	0.999049872
ukb-b-3983	main ICD10: I25.9	Diagnoses - main ICD10: I25.9 Chronic ischaemic heart disease, unspecified || id:ukb-b-3983	Inverse variance weighted	55	-0.00032934	0.000382763	0.389553062	0.999670714	0.998921026	1.000420964
ukb-b-18366	main ICD10: I26.9	Diagnoses - main ICD10: I26.9 Pulmonary embolism without mention of acute cor pulmonale || id:ukb-b-18366	Inverse variance weighted	79	0.000591381	0.000386952	0.126436718	1.000591556	0.999832969	1.001350719
ukb-b-11748	main ICD10: I47.1	Diagnoses - main ICD10: I47.1 Supraventricular tachycardia || id:ukb-b-11748	Inverse variance weighted	62	0.000427699	0.0003492	0.220651662	1.00042779	0.9997433	1.001112749
ukb-b-964	main ICD10: I48	Diagnoses - main ICD10: I48 Atrial fibrillation and flutter || id:ukb-b-964	Inverse variance weighted	98	-8.36E-05	0.000611223	0.891168204	0.999916372	0.998719193	1.001114987
ukb-b-19350	main ICD10: I63.9	Diagnoses - main ICD10: I63.9 Cerebral infarction, unspecified || id:ukb-b-19350	Inverse variance weighted	66	-0.000132989	0.00034845	0.702714199	0.99986702	0.999184382	1.000550124
ukb-b-12267	main ICD10: I80.2	Diagnoses - main ICD10: I80.2 Phlebitis and thrombophlebitis of other deep vessels of lower extremities || id:ukb-b-12267	Inverse variance weighted	79	0.000559079	0.000391805	0.153600201	1.000559235	0.999791162	1.001327898
ukb-b-6720	main ICD10: I83.9	Diagnoses - main ICD10: I83.9 Varicose veins of lower extremities without ulcer or inflammation || id:ukb-b-6720	Inverse variance weighted	102	-5.48E-05	0.001014011	0.956931803	0.999945241	0.997959861	1.00193457
ukb-b-14416	main ICD10: I84.1	Diagnoses - main ICD10: I84.1 Internal haemorrhoids with other complications || id:ukb-b-14416	Inverse variance weighted	72	-0.000425676	0.000362872	0.240765455	0.999574415	0.998863742	1.000285593
ukb-b-17992	main ICD10: I84.2	Diagnoses - main ICD10: I84.2 Internal haemorrhoids without complication || id:ukb-b-17992	Inverse variance weighted	69	-0.000297164	0.000455229	0.513897998	0.99970288	0.998811295	1.000595261
ukb-b-16882	main ICD10: I84.6	Diagnoses - main ICD10: I84.6 Residual haemorrhoidal skin tags || id:ukb-b-16882	Inverse variance weighted	62	-0.000505685	0.000381424	0.184911953	0.999494443	0.99874751	1.000241935
ukb-b-7444	main ICD10: I84.8	Diagnoses - main ICD10: I84.8 Unspecified haemorrhoids with other complications || id:ukb-b-7444	Inverse variance weighted	88	1.51E-05	0.000392521	0.969384352	1.000015065	0.999246009	1.000784714
ukb-b-11261	main ICD10: I84.9	Diagnoses - main ICD10: I84.9 Unspecified haemorrhoids without complication || id:ukb-b-11261	Inverse variance weighted	98	-0.000260391	0.000595133	0.661724379	0.999739643	0.998574167	1.00090648
ukb-b-6576	main ICD10: J18.1	Diagnoses - main ICD10: J18.1 Lobar pneumonia, unspecified || id:ukb-b-6576	Inverse variance weighted	88	-0.000364347	0.000389044	0.349006364	0.99963572	0.998873762	1.000398258
ukb-b-15606	main ICD10: J18.9	Diagnoses - main ICD10: J18.9 Pneumonia, unspecified || id:ukb-b-15606	Inverse variance weighted	73	7.37E-05	0.000347332	0.831867731	1.000073744	0.999393155	1.000754796
ukb-b-8707	main ICD10: J22	Diagnoses - main ICD10: J22 Unspecified acute lower respiratory infection || id:ukb-b-8707	Inverse variance weighted	94	0.000471968	0.000445367	0.289268961	1.000472079	0.999599128	1.001345793
ukb-b-7211	main ICD10: J33.9	Diagnoses - main ICD10: J33.9 Nasal polyp, unspecified || id:ukb-b-7211	Inverse variance weighted	64	-4.49E-05	0.000349347	0.897793686	0.999955128	0.999270672	1.000640052
ukb-b-3770	main ICD10: J34.2	Diagnoses - main ICD10: J34.2 Deviated nasal septum || id:ukb-b-3770	Inverse variance weighted	95	-9.22E-05	0.000438956	0.833584149	0.999907777	0.999047873	1.00076842
ukb-b-19045	main ICD10: J34.8	Diagnoses - main ICD10: J34.8 Other specified disorders of nose and nasal sinuses || id:ukb-b-19045	Inverse variance weighted	72	0.000405425	0.000347755	0.243681584	1.000405507	0.999723863	1.001087615
ukb-b-20208	main ICD10: J45.9	Diagnoses - main ICD10: J45.9 Asthma, unspecified || id:ukb-b-20208	Inverse variance weighted	79	0.000649818	0.000424738	0.126034599	1.000650029	0.999817349	1.001483402
ukb-b-7534	main ICD10: K01.1	Diagnoses - main ICD10: K01.1 Impacted teeth || id:ukb-b-7534	Inverse variance weighted	73	0.000344632	0.000366574	0.347144333	1.000344691	0.999626217	1.001063682
ukb-b-4770	main ICD10: K02.9	Diagnoses - main ICD10: K02.9 Dental caries, unspecified || id:ukb-b-4770	Inverse variance weighted	82	0.00045351	0.000426338	0.287450384	1.000453612	0.999617959	1.001289964
ukb-b-11771	main ICD10: K08.3	Diagnoses - main ICD10: K08.3 Retained dental root || id:ukb-b-11771	Inverse variance weighted	40	0.000196527	0.000391513	0.615689792	1.000196546	0.999429325	1.000964356
ukb-b-18785	main ICD10: K13.7	Diagnoses - main ICD10: K13.7 Other and unspecified lesions of oral mucosa || id:ukb-b-18785	Inverse variance weighted	49	0.000473859	0.000351364	0.17745593	1.000473972	0.99978521	1.001163208
ukb-b-19354	main ICD10: K20 O	Diagnoses - main ICD10: K20 Oesophagitis || id:ukb-b-19354	Inverse variance weighted	98	-0.000777379	0.000580282	0.180356818	0.999222923	0.9980871	1.000360039
ukb-b-1386	main ICD10: K21.9	Diagnoses - main ICD10: K21.9 Gastro-oesophageal reflux disease without oesophagitis || id:ukb-b-1386	Inverse variance weighted	98	-0.000824928	0.000583841	0.157676026	0.999175413	0.998032681	1.000319453
ukb-b-13731	main ICD10: K22.1	Diagnoses - main ICD10: K22.1 Ulcer of oesophagus || id:ukb-b-13731	Inverse variance weighted	95	-0.00030053	0.000461529	0.514942349	0.999699515	0.998795599	1.000604249
ukb-b-4738	main ICD10: K25.9	Diagnoses - main ICD10: K25.9 Unspecified as acute or chronic, without haemorrhage or perforation || id:ukb-b-4738	Inverse variance weighted	70	0.001103086	0.000349325	0.001589815	1.001103695	1.000418498	1.001789361
ukb-b-6716	main ICD10: K29.5	Diagnoses - main ICD10: K29.5 Chronic gastritis, unspecified || id:ukb-b-6716	Inverse variance weighted	69	-0.000196533	0.00036238	0.587585196	0.999803487	0.999093614	1.000513864
ukb-b-1306	main ICD10: K29.6	Diagnoses - main ICD10: K29.6 Other gastritis || id:ukb-b-1306	Inverse variance weighted	79	0.00036606	0.000359091	0.308009953	1.000366127	0.999662298	1.001070451
ukb-b-18822	main ICD10: K29.7	Diagnoses - main ICD10: K29.7 Gastritis, unspecified || id:ukb-b-18822	Inverse variance weighted	98	0.000208855	0.000597416	0.726641146	1.000208877	0.999038382	1.001380742
ukb-b-12316	main ICD10: K29.8	Diagnoses - main ICD10: K29.8 Duodenitis || id:ukb-b-12316	Inverse variance weighted	79	-0.000311158	0.000377545	0.409848192	0.999688891	0.998949407	1.000428922
ukb-b-14814	main ICD10: K30	Diagnoses - main ICD10: K30 Dyspepsia || id:ukb-b-14814	Inverse variance weighted	99	0.000295952	0.000658721	0.653228017	1.000295996	0.999005353	1.001588306
ukb-b-7330	main ICD10: K31.7	Diagnoses - main ICD10: K31.7 Polyp of stomach and duodenum || id:ukb-b-7330	Inverse variance weighted	41	-0.000375692	0.00043666	0.389582196	0.999624379	0.998769212	1.000480278
ukb-b-686	main ICD10: K35.9	Diagnoses - main ICD10: K35.9 Acute appendicitis, unspecified || id:ukb-b-686	Inverse variance weighted	72	0.000530848	0.000359071	0.139302538	1.000530989	0.999827084	1.00123539
ukb-b-11369	main ICD10: K40.2	Diagnoses - main ICD10: K40.2 Bilateral inguinal hernia, without obstruction or gangrene || id:ukb-b-11369	Inverse variance weighted	50	-0.000324544	0.000378452	0.391137001	0.999675508	0.998934258	1.000417309
ukb-b-5369	main ICD10: K40.9	Diagnoses - main ICD10: K40.9 Unilateral or unspecified inguinal hernia, without obstruction or gangrene || id:ukb-b-5369	Inverse variance weighted	102	0.002098179	0.000953014	0.027691853	1.002100382	1.000230298	1.003973962
ukb-b-14541	main ICD10: K42.9	Diagnoses - main ICD10: K42.9 Umbilical hernia without obstruction or gangrene || id:ukb-b-14541	Inverse variance weighted	88	0.000579002	0.000429073	0.177200644	1.00057917	0.999738053	1.001420994
ukb-b-677	main ICD10: K43.9	Diagnoses - main ICD10: K43.9 Ventral hernia without obstruction or gangrene || id:ukb-b-677	Inverse variance weighted	86	0.000412261	0.000486775	0.39703846	1.000412346	0.999458328	1.001367273
ukb-b-8848	main ICD10: K44.9	Diagnoses - main ICD10: K44.9 Diaphragmatic hernia without obstruction or gangrene || id:ukb-b-8848	Inverse variance weighted	100	0.00054242	0.000697597	0.436831673	1.000542567	0.99917547	1.001911534
ukb-b-19386	main ICD10: K51.9	Diagnoses - main ICD10: K51.9 Ulcerative colitis, unspecified || id:ukb-b-19386	Inverse variance weighted	82	-0.000599476	0.000400423	0.134365587	0.999400704	0.998616653	1.00018537
ukb-b-20189	main ICD10: K52.9	Diagnoses - main ICD10: K52.9 Non-infective gastro-enteritis and colitis, unspecified || id:ukb-b-20189	Inverse variance weighted	102	0.001471524	0.000721279	0.041334509	1.001472607	1.000057819	1.002889398
ukb-b-9797	main ICD10: K56.6	Diagnoses - main ICD10: K56.6 Other and unspecified intestinal obstruction || id:ukb-b-9797	Inverse variance weighted	37	0.000435782	0.000387582	0.260859858	1.000435877	0.999676174	1.001196156
ukb-b-10859	main ICD10: K57.3	Diagnoses - main ICD10: K57.3 Diverticular disease of large intestine without perforation or abscess || id:ukb-b-10859	Inverse variance weighted	100	0.000780382	0.000971902	0.422007405	1.000780687	0.998876087	1.002688919
ukb-b-7166	main ICD10: K57.9	Diagnoses - main ICD10: K57.9 Diverticular disease of intestine, part unspecified, without perforation or abscess || id:ukb-b-7166	Inverse variance weighted	88	0.000193813	0.00040174	0.629498881	1.000193831	0.999406577	1.000981705
ukb-b-17961	main ICD10: K58.9	Diagnoses - main ICD10: K58.9 Irritable bowel syndrome without diarrhoea || id:ukb-b-17961	Inverse variance weighted	40	0.000872409	0.000403755	0.030715657	1.00087279	1.000081052	1.001665155
ukb-b-6779	main ICD10: K59.0	Diagnoses - main ICD10: K59.0 Constipation || id:ukb-b-6779	Inverse variance weighted	96	-0.000132485	0.000470921	0.778456448	0.999867524	0.998945067	1.000790833
ukb-b-11274	main ICD10: K60.2	Diagnoses - main ICD10: K60.2 Anal fissure, unspecified || id:ukb-b-11274	Inverse variance weighted	47	0.000187727	0.000350673	0.59241879	1.000187745	0.999500533	1.000875428
ukb-b-6721	main ICD10: K60.3	Diagnoses - main ICD10: K60.3 Anal fistula || id:ukb-b-6721	Inverse variance weighted	37	-6.20E-05	0.000386961	0.872619117	0.999937959	0.999179849	1.000696645
ukb-b-5018	main ICD10: K61.0	Diagnoses - main ICD10: K61.0 Anal abscess || id:ukb-b-5018	Inverse variance weighted	39	-0.000215943	0.000375716	0.565460552	0.999784081	0.999048107	1.000520596
ukb-b-19805	main ICD10: K62.1	Diagnoses - main ICD10: K62.1 Rectal polyp || id:ukb-b-19805	Inverse variance weighted	92	0.00075398	0.000416257	0.070089303	1.000754264	0.999938118	1.001571077
ukb-b-11582	main ICD10: K62.5	Diagnoses - main ICD10: K62.5 Haemorrhage of anus and rectum || id:ukb-b-11582	Inverse variance weighted	102	0.00068021	0.000725832	0.348683705	1.000680442	0.999257855	1.002105054
ukb-b-13464	main ICD10: K62.8	Diagnoses - main ICD10: K62.8 Other specified diseases of anus and rectum || id:ukb-b-13464	Inverse variance weighted	66	-0.000541473	0.000370126	0.143483078	0.999458674	0.998733883	1.000183991
ukb-b-1968	main ICD10: K63.5	Diagnoses - main ICD10: K63.5 Polyp of colon || id:ukb-b-1968	Inverse variance weighted	98	-0.000902842	0.000577194	0.117772867	0.999097566	0.997967925	1.000228485
ukb-b-10362	main ICD10: K80.0	Diagnoses - main ICD10: K80.0 Calculus of gallbladder with acute cholecystitis || id:ukb-b-10362	Inverse variance weighted	49	6.51E-06	0.000395602	0.986865142	1.000006513	0.999231428	1.000782198
ukb-b-8988	main ICD10: K80.1	Diagnoses - main ICD10: K80.1 Calculus of gallbladder with other cholecystitis || id:ukb-b-8988	Inverse variance weighted	97	-8.95E-05	0.000476278	0.85087849	0.999910465	0.998977479	1.000844322
ukb-b-11020	main ICD10: K80.2	Diagnoses - main ICD10: K80.2 Calculus of gallbladder without cholecystitis || id:ukb-b-11020	Inverse variance weighted	98	0.000642377	0.000645501	0.319658181	1.000642584	0.999377389	1.00190938
ukb-b-8268	main ICD10: K80.5	Diagnoses - main ICD10: K80.5 Calculus of bile duct without cholangitis or cholecystitis || id:ukb-b-8268	Inverse variance weighted	76	-0.000105529	0.000380015	0.781244818	0.999894476	0.999150002	1.000639505
ukb-b-19388	main ICD10: K85	Diagnoses - main ICD10: K85 Acute pancreatitis || id:ukb-b-19388	Inverse variance weighted	56	5.83E-05	0.000384841	0.879648091	1.000058273	0.999304225	1.000812889
ukb-b-1853	main ICD10: K92.0	Diagnoses - main ICD10: K92.0 Haematemesis || id:ukb-b-1853	Inverse variance weighted	42	2.36E-05	0.000373161	0.949557301	1.000023607	0.999292462	1.000755288
ukb-b-5590	main ICD10: K92.1	Diagnoses - main ICD10: K92.1 Melaena || id:ukb-b-5590	Inverse variance weighted	63	-0.000153455	0.000344687	0.656173854	0.999846556	0.999171301	1.000522268
ukb-b-14999	main ICD10: K92.2	Diagnoses - main ICD10: K92.2 Gastro-intestinal haemorrhage, unspecified || id:ukb-b-14999	Inverse variance weighted	68	0.000228818	0.000352636	0.516415956	1.000228844	0.999537759	1.000920407
ukb-b-11908	main ICD10: L03.1	Diagnoses - main ICD10: L03.1 Cellulitis of other parts of limb || id:ukb-b-11908	Inverse variance weighted	96	-0.001601131	0.000478112	0.000811441	0.99840015	0.997464989	0.999336189
ukb-b-15003	main ICD10: L72.0	Diagnoses - main ICD10: L72.0 Epidermal cyst || id:ukb-b-15003	Inverse variance weighted	79	0.000311107	0.000368159	0.398090655	1.000311156	0.999589601	1.001033232
ukb-b-14436	main ICD10: L72.9	Diagnoses - main ICD10: L72.9 Follicular cyst of skin and subcutaneous tissue, unspecified || id:ukb-b-14436	Inverse variance weighted	37	0.000999794	0.000386636	0.009713141	1.001000294	1.000242016	1.001759147
ukb-b-501	main ICD10: L82	Diagnoses - main ICD10: L82 Seborrhoeic keratosis || id:ukb-b-501	Inverse variance weighted	81	0.000359039	0.000391432	0.359013997	1.000359103	0.999591916	1.001126879
ukb-b-11403	main ICD10: L90.5	Diagnoses - main ICD10: L90.5 Scar conditions and fibrosis of skin || id:ukb-b-11403	Inverse variance weighted	69	-0.000563088	0.000349584	0.107236709	0.999437071	0.998752507	1.000122104
ukb-b-20190	main ICD10: L98.9	Diagnoses - main ICD10: L98.9 Disorder of skin and subcutaneous tissue, unspecified || id:ukb-b-20190	Inverse variance weighted	95	0.000478827	0.000436955	0.27315477	1.000478941	0.999622466	1.00133615
ukb-b-2875	main ICD10: M16.1	Diagnoses - main ICD10: M16.1 Other primary coxarthrosis || id:ukb-b-2875	Inverse variance weighted	93	0.000999598	0.000472175	0.03425903	1.001000098	1.000074139	1.001926914
ukb-b-19829	main ICD10: M16.9	Diagnoses - main ICD10: M16.9 Coxarthrosis, unspecified || id:ukb-b-19829	Inverse variance weighted	97	0.000690748	0.000537875	0.199066803	1.000690986	0.999636578	1.001746507
ukb-b-7700	main ICD10: M17.1	Diagnoses - main ICD10: M17.1 Other primary gonarthrosis || id:ukb-b-7700	Inverse variance weighted	96	-9.36E-05	0.000552661	0.865575856	0.99990645	0.998823923	1.00099015
ukb-b-18379	main ICD10: M17.9	Diagnoses - main ICD10: M17.9 Gonarthrosis, unspecified || id:ukb-b-18379	Inverse variance weighted	98	0.000539768	0.000657555	0.411719802	1.000539914	0.99925124	1.001830249
ukb-b-6026	main ICD10: M20.1	Diagnoses - main ICD10: M20.1 Hallux valgus (acquired) || id:ukb-b-6026	Inverse variance weighted	98	1.77E-05	0.000582391	0.975709269	1.000017733	0.998876877	1.001159892
ukb-b-4280	main ICD10: M20.2	Diagnoses - main ICD10: M20.2 Hallux rigidus || id:ukb-b-4280	Inverse variance weighted	43	0.000507178	0.000433592	0.242116211	1.000507307	0.999657397	1.001357938
ukb-b-8213	main ICD10: M23.2	Diagnoses - main ICD10: M23.2 Derangement of meniscus due to old tear or injury || id:ukb-b-8213	Inverse variance weighted	67	0.000426073	0.000368963	0.248177862	1.000426164	0.99970295	1.0011499
ukb-b-9694	main ICD10: M23.2	Diagnoses - main ICD10: M23.22 Derangement of meniscus due to old tear or injury (Posterior cruciate ligament or Posterior horn of medial meniscus) || id:ukb-b-9694	Inverse variance weighted	81	0.00013203	0.000365804	0.71815036	1.000132039	0.999415226	1.000849367
ukb-b-7118	main ICD10: M23.2	Diagnoses - main ICD10: M23.23 Derangement of meniscus due to old tear or injury (Medial collateral ligament or Other and unspecified medial meniscus) || id:ukb-b-7118	Inverse variance weighted	89	-9.55E-05	0.000458486	0.834935573	0.999904467	0.999006324	1.000803418
ukb-b-13019	main ICD10: M25.5	Diagnoses - main ICD10: M25.5 Pain in joint || id:ukb-b-13019	Inverse variance weighted	68	-9.77E-05	0.00034934	0.77969288	0.999902288	0.999217883	1.000587161
ukb-b-2083	main ICD10: M25.5	Diagnoses - main ICD10: M25.56 Pain in joint (Lower leg) || id:ukb-b-2083	Inverse variance weighted	73	6.23E-05	0.000348748	0.858238801	1.000062294	0.99937894	1.000746115
ukb-b-18279	main ICD10: M51.1	Diagnoses - main ICD10: M51.1 Lumbar and other intervertebral disk disorders with radiculopathy || id:ukb-b-18279	Inverse variance weighted	86	0.00047479	0.000399286	0.234401104	1.000474903	0.999692237	1.001258182
ukb-b-12872	main ICD10: M51.2	Diagnoses - main ICD10: M51.2 Other specified intervertebral disk displacement || id:ukb-b-12872	Inverse variance weighted	67	0.000196615	0.0003485	0.572635147	1.000196634	0.999513673	1.000880062
ukb-b-19807	main ICD10: M51.3	Diagnoses - main ICD10: M51.3 Other specified intervertebral disk degeneration || id:ukb-b-19807	Inverse variance weighted	40	0.000309797	0.000473128	0.512605392	1.000309845	0.999382658	1.001237893
ukb-b-1557	main ICD10: M54.5	Diagnoses - main ICD10: M54.5 Low back pain || id:ukb-b-1557	Inverse variance weighted	89	0.000391235	0.000461336	0.396410889	1.000391312	0.999487149	1.001296292
ukb-b-19813	main ICD10: M54.5	Diagnoses - main ICD10: M54.56 Low back pain (Lumbar region) || id:ukb-b-19813	Inverse variance weighted	66	0.000183328	0.000348915	0.599288877	1.000183345	0.99949958	1.000867578
ukb-b-10873	main ICD10: M54.5	Diagnoses - main ICD10: M54.59 Low back pain (Site unspecified) || id:ukb-b-10873	Inverse variance weighted	68	-0.00010213	0.000360261	0.77680219	0.999897875	0.999192085	1.000604164
ukb-b-8085	main ICD10: M65.3	Diagnoses - main ICD10: M65.3 Trigger finger || id:ukb-b-8085	Inverse variance weighted	41	0.000353871	0.000409345	0.387323852	1.000353933	0.999551655	1.001156855
ukb-b-12364	main ICD10: M67.4	Diagnoses - main ICD10: M67.4 Ganglion || id:ukb-b-12364	Inverse variance weighted	85	0.000771091	0.000389425	0.047694994	1.000771389	1.000007818	1.001535542
ukb-b-13517	main ICD10: M72.0	Diagnoses - main ICD10: M72.0 Palmar fascial fibromatosis [Dupuytren] || id:ukb-b-13517	Inverse variance weighted	63	-7.59E-05	0.000386353	0.844237455	0.999924094	0.999167185	1.000681576
ukb-b-4772	main ICD10: M72.0	Diagnoses - main ICD10: M72.04 Palmar fascial fibromatosis [Dupuytren]-Hand || id:ukb-b-4772	Inverse variance weighted	71	-0.000140454	0.000408202	0.730785866	0.999859556	0.999059912	1.000659839
ukb-b-4921	main ICD10: M75.0	Diagnoses - main ICD10: M75.0 Adhesive capsulitis of shoulder || id:ukb-b-4921	Inverse variance weighted	43	-0.000293826	0.000478545	0.539215749	0.999706217	0.998768984	1.000644329
ukb-b-50	main ICD10: M75.1	Diagnoses - main ICD10: M75.1 Rotator cuff syndrome || id:ukb-b-50	Inverse variance weighted	78	0.00074717	0.000371833	0.044492009	1.000747449	1.000018378	1.001477052
ukb-b-1418	main ICD10: M75.4	Diagnoses - main ICD10: M75.4 Impingement syndrome of shoulder || id:ukb-b-1418	Inverse variance weighted	93	0.000495376	0.000449437	0.270367879	1.000495499	0.999614555	1.001377219
ukb-b-9708	main ICD10: M79.6	Diagnoses - main ICD10: M79.66 Pain in limb (Lower leg) || id:ukb-b-9708	Inverse variance weighted	76	-8.23E-05	0.00035204	0.815050255	0.999917656	0.999227953	1.000607835
ukb-b-12620	main ICD10: M79.8	Diagnoses - main ICD10: M79.86 Other specified soft tissue disorders (Lower leg) || id:ukb-b-12620	Inverse variance weighted	72	0.000568443	0.000376745	0.131342967	1.000568605	0.999830037	1.001307717
ukb-b-18372	main ICD10: N20.0	Diagnoses - main ICD10: N20.0 Calculus of kidney || id:ukb-b-18372	Inverse variance weighted	86	-0.000130788	0.000440117	0.766338898	0.99986922	0.999007076	1.000732109
ukb-b-18629	main ICD10: N20.1	Diagnoses - main ICD10: N20.1 Calculus of ureter || id:ukb-b-18629	Inverse variance weighted	82	-2.14E-05	0.000403991	0.957672218	0.999978558	0.999187066	1.000770678
ukb-b-16313	main ICD10: N23	Diagnoses - main ICD10: N23 Unspecified renal colic || id:ukb-b-16313	Inverse variance weighted	75	-0.000359178	0.000380231	0.344847367	0.999640887	0.99889618	1.000386149
ukb-b-123	main ICD10: N32.0	Diagnoses - main ICD10: N32.0 Bladder-neck obstruction || id:ukb-b-123	Inverse variance weighted	65	0.000493621	0.000345098	0.152608292	1.000493743	0.999817245	1.001170699
ukb-b-373	main ICD10: N32.8	Diagnoses - main ICD10: N32.8 Other specified disorders of bladder || id:ukb-b-373	Inverse variance weighted	86	0.000551811	0.000382379	0.148993171	1.000551963	0.999802366	1.001302121
ukb-b-9074	main ICD10: N35.9	Diagnoses - main ICD10: N35.9 Urethral stricture, unspecified || id:ukb-b-9074	Inverse variance weighted	82	-5.74E-05	0.000385104	0.881459341	0.999942575	0.999188099	1.000697621
ukb-b-8814	main ICD10: N39.0	Diagnoses - main ICD10: N39.0 Urinary tract infection, site not specified || id:ukb-b-8814	Inverse variance weighted	98	-0.000949243	0.00059688	0.111758099	0.999051208	0.997883116	1.000220667
ukb-b-9873	main ICD10: N39.3	Diagnoses - main ICD10: N39.3 Stress incontinence || id:ukb-b-9873	Inverse variance weighted	97	0.000662924	0.000529415	0.210503256	1.000663144	0.999625341	1.001702024
ukb-b-11601	main ICD10: N40	Diagnoses - main ICD10: N40 Hyperplasia of prostate || id:ukb-b-11601	Inverse variance weighted	98	0.000341908	0.000540628	0.52710731	1.000341966	0.999282535	1.00140252
ukb-b-10668	main ICD10: N47	Diagnoses - main ICD10: N47 Redundant prepuce, phimosis and paraphimosis || id:ukb-b-10668	Inverse variance weighted	72	8.36E-05	0.000341814	0.80674531	1.00008362	0.999413833	1.000753857
ukb-b-3802	main ICD10: N50.8	Diagnoses - main ICD10: N50.8 Other specified disorders of male genital organs || id:ukb-b-3802	Inverse variance weighted	66	0.000623401	0.000396604	0.11598632	1.000623595	0.999846068	1.001401727
ukb-b-7428	main ICD10: N63	Diagnoses - main ICD10: N63 Unspecified lump in breast || id:ukb-b-7428	Inverse variance weighted	69	0.00085429	0.000351217	0.015000347	1.000854655	1.000165918	1.001543867
ukb-b-11298	main ICD10: N81.1	Diagnoses - main ICD10: N81.1 Cystocele || id:ukb-b-11298	Inverse variance weighted	89	0.000690272	0.000414475	0.095830266	1.00069051	0.999877909	1.001503772
ukb-b-5118	main ICD10: N81.2	Diagnoses - main ICD10: N81.2 Incomplete uterovaginal prolapse || id:ukb-b-5118	Inverse variance weighted	88	0.000188013	0.000444249	0.672138285	1.000188031	0.999317518	1.001059302
ukb-b-6082	main ICD10: N81.6	Diagnoses - main ICD10: N81.6 Rectocele || id:ukb-b-6082	Inverse variance weighted	73	0.000716855	0.000345351	0.037919258	1.000717112	1.000039967	1.001394715
ukb-b-5253	main ICD10: N83.2	Diagnoses - main ICD10: N83.2 Other and unspecified ovarian cysts || id:ukb-b-5253	Inverse variance weighted	82	0.000307745	0.000368533	0.403687124	1.000307792	0.999585506	1.001030601
ukb-b-12944	main ICD10: N84.0	Diagnoses - main ICD10: N84.0 Polyp of corpus uteri || id:ukb-b-12944	Inverse variance weighted	98	-0.000936603	0.000554193	0.091021949	0.999063835	0.997979224	1.000149626
ukb-b-19110	main ICD10: N84.1	Diagnoses - main ICD10: N84.1 Polyp of cervix uteri || id:ukb-b-19110	Inverse variance weighted	88	0.000145861	0.000383995	0.704056209	1.000145871	0.999393415	1.000898894
ukb-b-11572	main ICD10: N92.0	Diagnoses - main ICD10: N92.0 Excessive and frequent menstruation with regular cycle || id:ukb-b-11572	Inverse variance weighted	99	0.001403613	0.00062045	0.023682115	1.001404598	1.000187547	1.00262313
ukb-b-9591	main ICD10: N92.1	Diagnoses - main ICD10: N92.1 Excessive and frequent menstruation with irregular cycle || id:ukb-b-9591	Inverse variance weighted	82	0.000125349	0.000371249	0.735633583	1.000125357	0.999397882	1.000853361
ukb-b-14674	main ICD10: N92.6	Diagnoses - main ICD10: N92.6 Irregular menstruation, unspecified || id:ukb-b-14674	Inverse variance weighted	60	2.33E-05	0.000345035	0.946222762	1.000023273	0.999347217	1.000699787
ukb-b-14086	main ICD10: N93.8	Diagnoses - main ICD10: N93.8 Other specified abnormal uterine and vaginal bleeding || id:ukb-b-14086	Inverse variance weighted	65	6.23E-05	0.00034619	0.857220399	1.000062286	0.999383942	1.000741091
ukb-b-10849	main ICD10: N93.9	Diagnoses - main ICD10: N93.9 Abnormal uterine and vaginal bleeding, unspecified || id:ukb-b-10849	Inverse variance weighted	52	-0.000295108	0.000344164	0.391188239	0.999704935	0.9990308	1.000379525
ukb-b-5712	main ICD10: N95.0	Diagnoses - main ICD10: N95.0 Postmenopausal bleeding || id:ukb-b-5712	Inverse variance weighted	99	-0.000323095	0.000629136	0.607563782	0.999676957	0.998445009	1.000910425
ukb-b-13414	main ICD10: O02.1	Diagnoses - main ICD10: O02.1 Missed abortion || id:ukb-b-13414	Inverse variance weighted	63	-0.000107392	0.000344128	0.75498818	0.999892614	0.999218424	1.000567259
ukb-b-13696	main ICD10: O04.9	Diagnoses - main ICD10: O04.9 Complete or unspecified, without complication || id:ukb-b-13696	Inverse variance weighted	42	-0.000411979	0.000373379	0.269861346	0.999588106	0.998856853	1.000319894
ukb-b-9712	main ICD10: O26.8	Diagnoses - main ICD10: O26.8 Other specified pregnancy-related conditions || id:ukb-b-9712	Inverse variance weighted	62	-0.00048568	0.000347376	0.162070858	0.999514438	0.998834144	1.000195195
ukb-b-2194	main ICD10: O63.1	Diagnoses - main ICD10: O63.1 Prolonged second stage (of labour) || id:ukb-b-2194	Inverse variance weighted	39	5.59E-06	0.000413526	0.989205849	1.000005595	0.999195408	1.000816438
ukb-b-9270	main ICD10: O68.0	Diagnoses - main ICD10: O68.0 Labour and delivery complicated by foetal heart rate anomaly || id:ukb-b-9270	Inverse variance weighted	37	0.000473962	0.000399786	0.235804522	1.000474075	0.999690429	1.001258335
ukb-b-9597	main ICD10: O70.0	Diagnoses - main ICD10: O70.0 First degree perineal laceration during delivery || id:ukb-b-9597	Inverse variance weighted	73	-0.000193554	0.000357817	0.588556196	0.999806465	0.999105526	1.000507896
ukb-b-10712	main ICD10: O70.1	Diagnoses - main ICD10: O70.1 Second degree perineal laceration during delivery || id:ukb-b-10712	Inverse variance weighted	89	-0.000258666	0.000405311	0.523349879	0.999741368	0.998947478	1.000535888
ukb-b-6330	main ICD10: O80.0	Diagnoses - main ICD10: O80.0 Spontaneous vertex delivery || id:ukb-b-6330	Inverse variance weighted	76	0.000385634	0.000369076	0.296086631	1.000385708	0.999662301	1.001109639
ukb-b-19109	main ICD10: R00.2	Diagnoses - main ICD10: R00.2 Palpitations || id:ukb-b-19109	Inverse variance weighted	76	-0.000827638	0.000356159	0.02013706	0.999172705	0.998475453	0.999870443
ukb-b-11412	main ICD10: R04.0	Diagnoses - main ICD10: R04.0 Epistaxis || id:ukb-b-11412	Inverse variance weighted	70	3.83E-05	0.00035934	0.915019322	1.000038346	0.999334261	1.000742926
ukb-b-4507	main ICD10: R04.2	Diagnoses - main ICD10: R04.2 Haemoptysis || id:ukb-b-4507	Inverse variance weighted	58	0.000375946	0.000345864	0.277048062	1.000376016	0.999698097	1.001054396
ukb-b-6562	main ICD10: R06.0	Diagnoses - main ICD10: R06.0 Dyspnoea || id:ukb-b-6562	Inverse variance weighted	80	-0.000135639	0.000363827	0.709289334	0.99986437	0.99915162	1.00057763
ukb-b-19769	main ICD10: R06.5	Diagnoses - main ICD10: R06.5 Mouth breathing || id:ukb-b-19769	Inverse variance weighted	71	0.000449344	0.000341649	0.188436235	1.000449445	0.999779735	1.001119603
ukb-b-20386	main ICD10: R07.2	Diagnoses - main ICD10: R07.2 Precordial pain || id:ukb-b-20386	Inverse variance weighted	83	-3.79E-05	0.000378732	0.920380216	0.999962145	0.999220134	1.000704707
ukb-b-14603	main ICD10: R07.3	Diagnoses - main ICD10: R07.3 Other chest pain || id:ukb-b-14603	Inverse variance weighted	99	-0.00075716	0.000698115	0.278108662	0.999243126	0.997876791	1.000611332
ukb-b-10771	main ICD10: R07.4	Diagnoses - main ICD10: R07.4 Chest pain, unspecified || id:ukb-b-10771	Inverse variance weighted	104	-0.000803985	0.001320794	0.542714734	0.999196339	0.996613008	1.001786366
ukb-b-6608	main ICD10: R10.1	Diagnoses - main ICD10: R10.1 Pain localised to upper abdomen || id:ukb-b-6608	Inverse variance weighted	98	0.00148999	0.000669972	0.026151223	1.001491101	1.000176861	1.002807068
ukb-b-17456	main ICD10: R10.3	Diagnoses - main ICD10: R10.3 Pain localised to other parts of lower abdomen || id:ukb-b-17456	Inverse variance weighted	98	0.000884199	0.000607095	0.145270583	1.00088459	0.999694339	1.002076258
ukb-b-6223	main ICD10: R10.4	Diagnoses - main ICD10: R10.4 Other and unspecified abdominal pain || id:ukb-b-6223	Inverse variance weighted	102	0.001962201	0.000812361	0.015716597	1.001964127	1.000370043	1.003560752
ukb-b-19419	main ICD10: R11	Diagnoses - main ICD10: R11 Nausea and vomiting || id:ukb-b-19419	Inverse variance weighted	83	3.75E-05	0.000378987	0.921164923	1.000037508	0.99929494	1.000780627
ukb-b-7073	main ICD10: R13	Diagnoses - main ICD10: R13 Dysphagia || id:ukb-b-7073	Inverse variance weighted	94	0.000270324	0.000506008	0.59318295	1.000270361	0.999278809	1.001262896
ukb-b-12789	main ICD10: R19.4	Diagnoses - main ICD10: R19.4 Change in bowel habit || id:ukb-b-12789	Inverse variance weighted	98	0.000371537	0.000562893	0.509221734	1.000371607	0.999268535	1.001475896
ukb-b-17885	main ICD10: R31	Diagnoses - main ICD10: R31 Unspecified haematuria || id:ukb-b-17885	Inverse variance weighted	102	0.000541582	0.000905541	0.549789208	1.000541729	0.998767483	1.002319127
ukb-b-11531	main ICD10: R32	Diagnoses - main ICD10: R32 Unspecified urinary incontinence || id:ukb-b-11531	Inverse variance weighted	38	0.000375362	0.000416014	0.36690618	1.000375433	0.999560072	1.001191458
ukb-b-20162	main ICD10: R33	Diagnoses - main ICD10: R33 Retention of urine || id:ukb-b-20162	Inverse variance weighted	83	0.000646493	0.000390988	0.098231986	1.000646702	0.999880164	1.001413829
ukb-b-5948	main ICD10: R35	Diagnoses - main ICD10: R35 Polyuria || id:ukb-b-5948	Inverse variance weighted	82	-0.000903113	0.000395227	0.022309994	0.999097294	0.998323648	0.99987154
ukb-b-17287	main ICD10: R39.8	Diagnoses - main ICD10: R39.8 Other and unspecified symptoms and signs involving the urinary system || id:ukb-b-17287	Inverse variance weighted	81	4.92E-05	0.000377406	0.896308909	1.000049187	0.999309709	1.000789212
ukb-b-5655	main ICD10: R42	Diagnoses - main ICD10: R42 Dizziness and giddiness || id:ukb-b-5655	Inverse variance weighted	72	0.000158862	0.000400005	0.691257011	1.000158874	0.999375048	1.000943316
ukb-b-1977	main ICD10: R51	Diagnoses - main ICD10: R51 Headache || id:ukb-b-1977	Inverse variance weighted	97	0.002503161	0.000560451	7.96E-06	1.002506296	1.001405663	1.003608139
ukb-b-16187	main ICD10: R55	Diagnoses - main ICD10: R55 Syncope and collapse || id:ukb-b-16187	Inverse variance weighted	98	-0.000806006	0.000526033	0.125464205	0.999194318	0.998164656	1.000225043
ukb-b-12510	main ICD10: R69	Diagnoses - main ICD10: R69 Unknown and unspecified causes of morbidity || id:ukb-b-12510	Inverse variance weighted	102	0.002461538	0.000719512	0.000623634	1.00246457	1.001051847	1.003879287
ukb-b-11052	main ICD10: R79.8	Diagnoses - main ICD10: R79.8 Other specified abnormal findings of blood chemistry || id:ukb-b-11052	Inverse variance weighted	81	-6.13E-05	0.000373504	0.86956881	0.99993867	0.999206915	1.000670961
ukb-b-15836	main ICD10: R87.6	Diagnoses - main ICD10: R87.6 Abnormal cytological findings || id:ukb-b-15836	Inverse variance weighted	61	-0.000128496	0.000348675	0.712480172	0.999871512	0.999188431	1.00055506
ukb-b-16917	main ICD10: S09.9	Diagnoses - main ICD10: S09.9 Unspecified injury of head || id:ukb-b-16917	Inverse variance weighted	65	1.00E-05	0.000346853	0.976971522	1.000010012	0.999330405	1.000690082
ukb-b-2804	main ICD10: S52.5	Diagnoses - main ICD10: S52.50 Fracture of lower end of radius (closed) || id:ukb-b-2804	Inverse variance weighted	91	-0.000220885	0.000476427	0.642914275	0.99977914	0.998845985	1.000713166
ukb-b-5946	main ICD10: S82.8	Diagnoses - main ICD10: S82.80 Fractures of other parts of lower leg (closed) || id:ukb-b-5946	Inverse variance weighted	69	1.55E-05	0.000357141	0.965360171	1.00001551	0.999315747	1.000715763
ukb-b-12187	main ICD10: T39.1	Diagnoses - main ICD10: T39.1 4-Aminophenol derivatives || id:ukb-b-12187	Inverse variance weighted	38	0.000306074	0.000430319	0.476916338	1.000306121	0.999462792	1.001150161
ukb-b-17587	main ICD10: T81.0	Diagnoses - main ICD10: T81.0 Haemorrhage and haematoma complicating a procedure, not elsewhere classified || id:ukb-b-17587	Inverse variance weighted	80	0.000449744	0.000360535	0.212237955	1.000449845	0.999743129	1.001157061
ukb-b-5545	main ICD10: T81.4	Diagnoses - main ICD10: T81.4 Infection following a procedure, not elsewhere classified || id:ukb-b-5545	Inverse variance weighted	88	0.000191537	0.000417976	0.646774173	1.000191555	0.999372501	1.00101128
ukb-b-14753	main ICD10: T84.0	Diagnoses - main ICD10: T84.0 Mechanical complication of internal joint prosthesis || id:ukb-b-14753	Inverse variance weighted	53	-0.000450121	0.00034723	0.194865946	0.99954998	0.998869946	1.000230477
ukb-b-11680	main ICD10: T84.8	Diagnoses - main ICD10: T84.8 Other complications of internal orthopaedic prosthetic devices, implants and grafts || id:ukb-b-11680	Inverse variance weighted	39	-0.000104627	0.000442671	0.813158889	0.999895379	0.99902821	1.0007633
ukb-b-7425	main ICD10: Z03.8	Diagnoses - main ICD10: Z03.8 Observation for other suspected diseases and conditions || id:ukb-b-7425	Inverse variance weighted	94	-0.000703888	0.000432756	0.103838194	0.99929636	0.998449114	1.000144324
ukb-b-1261	main ICD10: Z08.0	Diagnoses - main ICD10: Z08.0 Follow-up examination after surgery for malignant neoplasm || id:ukb-b-1261	Inverse variance weighted	94	-0.000983804	0.000433701	0.02330538	0.99901668	0.998167822	0.999866259
ukb-b-10102	main ICD10: Z09.0	Diagnoses - main ICD10: Z09.0 Follow-up examination after surgery for other conditions || id:ukb-b-10102	Inverse variance weighted	96	0.00066989	0.000469052	0.15324089	1.000670114	0.999750578	1.001590495
ukb-b-14479	main ICD10: Z09.8	Diagnoses - main ICD10: Z09.8 Follow-up examination after other treatment for other conditions || id:ukb-b-14479	Inverse variance weighted	86	-0.000367714	0.000429501	0.39191853	0.999632354	0.998791196	1.00047422
ukb-b-10646	main ICD10: Z09.9	Diagnoses - main ICD10: Z09.9 Follow-up examination after unspecified treatment for other conditions || id:ukb-b-10646	Inverse variance weighted	81	0.000143676	0.000379973	0.705340934	1.000143686	0.99939911	1.000888817
ukb-b-203	main ICD10: Z12.1	Diagnoses - main ICD10: Z12.1 Special screening examination for neoplasm of intestinal tract || id:ukb-b-203	Inverse variance weighted	94	-0.00028355	0.000446502	0.52539717	0.99971649	0.998841978	1.000591768
ukb-b-20038	main ICD10: Z13.8	Diagnoses - main ICD10: Z13.8 Special screening examination for other specified diseases and disorders || id:ukb-b-20038	Inverse variance weighted	59	0.000733881	0.000343026	0.032400931	1.00073415	1.000061551	1.001407201
ukb-b-7418	main ICD10: Z30.2	Diagnoses - main ICD10: Z30.2 Sterilisation || id:ukb-b-7418	Inverse variance weighted	99	-7.13E-06	0.000643124	0.991160623	0.999992875	0.998733156	1.001254183
ukb-b-18897	main ICD10: Z42.1	Diagnoses - main ICD10: Z42.1 Follow-up care involving plastic surgery of breast || id:ukb-b-18897	Inverse variance weighted	71	0.000382992	0.000413753	0.354626491	1.000383065	0.999572127	1.001194661
ukb-b-7463	main ICD10: Z46.6	Diagnoses - main ICD10: Z46.6 Fitting and adjustment of urinary device || id:ukb-b-7463	Inverse variance weighted	92	0.000654327	0.000410473	0.110918317	1.000654541	0.999849811	1.001459918
ukb-b-19542	main ICD10: Z47.0	Diagnoses - main ICD10: Z47.0 Follow-up care involving removal of fracture plate and other internal fixation device || id:ukb-b-19542	Inverse variance weighted	92	0.000117253	0.000411054	0.775453631	1.000117259	0.999311824	1.000923344
ukb-b-9696	main ICD10: Z53.8	Diagnoses - main ICD10: Z53.8 Procedure not carried out for other reasons || id:ukb-b-9696	Inverse variance weighted	52	0.000325942	0.000360197	0.365518723	1.000325995	0.999620028	1.001032461
ukb-b-4423	secondary ICD10: B95.6	Diagnoses - secondary ICD10: B95.6 Staphylococcus aureus as the cause of diseases classified to other chapters || id:ukb-b-4423	Inverse variance weighted	76	2.61E-05	0.000354784	0.941373966	1.000026092	0.999330939	1.000721729
ukb-b-8877	secondary ICD10: B96.2	Diagnoses - secondary ICD10: B96.2 Escherichia coli [E. coli] as the cause of diseases classified to other chapters || id:ukb-b-8877	Inverse variance weighted	72	-7.35E-05	0.000342161	0.829994238	0.999926538	0.999256175	1.000597349
ukb-b-20513	secondary ICD10: B96.8	Diagnoses - secondary ICD10: B96.8 Other specified bacterial agents as the cause of diseases classified to other chapters || id:ukb-b-20513	Inverse variance weighted	98	-0.000405793	0.000545731	0.457131991	0.999594289	0.998525662	1.00066406
ukb-b-9107	secondary ICD10: C50.9	Diagnoses - secondary ICD10: C50.9 Breast, unspecified || id:ukb-b-9107	Inverse variance weighted	64	-0.000256339	0.000348895	0.462511811	0.999743694	0.999060268	1.000427587
ukb-b-18843	secondary ICD10: C61	Diagnoses - secondary ICD10: C61 Malignant neoplasm of prostate || id:ukb-b-18843	Inverse variance weighted	62	0.00033977	0.000345397	0.325259455	1.000339827	0.999662848	1.001017265
ukb-b-1702	secondary ICD10: C77.3	Diagnoses - secondary ICD10: C77.3 Axillary and upper limb lymph nodes || id:ukb-b-1702	Inverse variance weighted	72	0.000549658	0.000344901	0.111010095	1.000549809	0.99987366	1.001226416
ukb-b-16713	secondary ICD10: C78.7	Diagnoses - secondary ICD10: C78.7 Secondary malignant neoplasm of liver || id:ukb-b-16713	Inverse variance weighted	52	-6.08E-06	0.000356704	0.986410896	0.999993925	0.999295034	1.000693304
ukb-b-1147	secondary ICD10: D12.5	Diagnoses - secondary ICD10: D12.5 Sigmoid colon || id:ukb-b-1147	Inverse variance weighted	38	-9.41E-05	0.000375439	0.802113747	0.999905915	0.999170393	1.000641977
ukb-b-6528	secondary ICD10: D25.9	Diagnoses - secondary ICD10: D25.9 Leiomyoma of uterus, unspecified || id:ukb-b-6528	Inverse variance weighted	94	6.37E-05	0.000448944	0.887206531	1.00006368	0.99918408	1.000944054
ukb-b-7844	secondary ICD10: D50.9	Diagnoses - secondary ICD10: D50.9 Iron deficiency anaemia, unspecified || id:ukb-b-7844	Inverse variance weighted	79	0.000272515	0.000359354	0.448243216	1.000272552	0.999568275	1.000977325
ukb-b-15790	secondary ICD10: D64.9	Diagnoses - secondary ICD10: D64.9 Anaemia, unspecified || id:ukb-b-15790	Inverse variance weighted	98	0.000223397	0.000562028	0.691010162	1.000223422	0.999122208	1.00132585
ukb-b-3229	secondary ICD10: D70	Diagnoses - secondary ICD10: D70 Agranulocytosis || id:ukb-b-3229	Inverse variance weighted	49	0.000575201	0.000378297	0.128385287	1.000575366	0.999833752	1.00131753
ukb-b-4226	secondary ICD10: E03.9	Diagnoses - secondary ICD10: E03.9 Hypothyroidism, unspecified || id:ukb-b-4226	Inverse variance weighted	102	-0.000296295	0.000968176	0.759578335	0.999703748	0.997808484	1.001602613
ukb-b-10694	secondary ICD10: E10.9	Diagnoses - secondary ICD10: E10.9 Without complications || id:ukb-b-10694	Inverse variance weighted	82	0.000636577	0.000432374	0.140944527	1.00063678	0.999789146	1.001485133
ukb-b-970	secondary ICD10: E11.9	Diagnoses - secondary ICD10: E11.9 Without complications || id:ukb-b-970	Inverse variance weighted	102	-0.000352081	0.001073757	0.742990394	0.999647981	0.99754637	1.00175402
ukb-b-17532	secondary ICD10: E14.9	Diagnoses - secondary ICD10: E14.9 Without complications || id:ukb-b-17532	Inverse variance weighted	62	0.000108393	0.000359183	0.762822861	1.000108399	0.999404572	1.000812721
ukb-b-15541	secondary ICD10: E66.9	Diagnoses - secondary ICD10: E66.9 Obesity, unspecified || id:ukb-b-15541	Inverse variance weighted	98	2.30E-05	0.000601043	0.969441446	1.000023026	0.998845648	1.001201791
ukb-b-12651	secondary ICD10: E78.0	Diagnoses - secondary ICD10: E78.0 Pure hypercholesterolaemia || id:ukb-b-12651	Inverse variance weighted	104	-0.002104515	0.001554666	0.175839394	0.997897698	0.994861587	1.000943074
ukb-b-17462	secondary ICD10: E78.5	Diagnoses - secondary ICD10: E78.5 Hyperlipidaemia, unspecified || id:ukb-b-17462	Inverse variance weighted	96	-0.000666185	0.000547242	0.223471638	0.999334037	0.998262731	1.000406493
ukb-b-16319	secondary ICD10: E86	Diagnoses - secondary ICD10: E86 Volume depletion || id:ukb-b-16319	Inverse variance weighted	52	0.000321696	0.000349585	0.35745563	1.000321748	0.999636576	1.00100739
ukb-b-1176	secondary ICD10: F10.0	Diagnoses - secondary ICD10: F10.0 Acute intoxication || id:ukb-b-1176	Inverse variance weighted	56	0.000140721	0.000376977	0.708934363	1.000140731	0.999402024	1.000879984
ukb-b-16056	secondary ICD10: F10.1	Diagnoses - secondary ICD10: F10.1 Harmful use || id:ukb-b-16056	Inverse variance weighted	79	0.000491079	0.000476661	0.30289288	1.0004912	0.999556923	1.00142635
ukb-b-19651	secondary ICD10: F10.2	Diagnoses - secondary ICD10: F10.2 Dependence syndrome || id:ukb-b-19651	Inverse variance weighted	61	0.000497262	0.000397965	0.21147886	1.000497385	0.999717289	1.00127809
ukb-b-2964	secondary ICD10: F17.1	Diagnoses - secondary ICD10: F17.1 Harmful use || id:ukb-b-2964	Inverse variance weighted	70	0.000135008	0.000348043	0.698085374	1.000135017	0.999452993	1.000817507
ukb-b-20045	secondary ICD10: F32.9	Diagnoses - secondary ICD10: F32.9 Depressive episode, unspecified || id:ukb-b-20045	Inverse variance weighted	98	0.000650856	0.000662694	0.326032774	1.000651067	0.999352186	1.001951638
ukb-b-11311	secondary ICD10: F41.9	Diagnoses - secondary ICD10: F41.9 Anxiety disorder, unspecified || id:ukb-b-11311	Inverse variance weighted	71	-0.000180898	0.000340381	0.595100588	0.999819118	0.999152315	1.000486366
ukb-b-1600	secondary ICD10: G40.9	Diagnoses - secondary ICD10: G40.9 Epilepsy, unspecified || id:ukb-b-1600	Inverse variance weighted	88	-4.95E-05	0.000392881	0.899802589	0.999950533	0.999180822	1.000720838
ukb-b-7853	secondary ICD10: G47.3	Diagnoses - secondary ICD10: G47.3 Sleep apnoea || id:ukb-b-7853	Inverse variance weighted	65	-0.00016929	0.00039412	0.667529986	0.999830724	0.999058678	1.000603366
ukb-b-1220	secondary ICD10: G55.1	Diagnoses - secondary ICD10: G55.1 Nerve root and plexus compressions in intervertebral disk disorders || id:ukb-b-1220	Inverse variance weighted	88	0.000647822	0.00041603	0.119434306	1.000648032	0.999832417	1.001464311
ukb-b-12493	secondary ICD10: I10	Diagnoses - secondary ICD10: I10 Essential (primary) hypertension || id:ukb-b-12493	Inverse variance weighted	105	0.004831195	0.002821058	0.086795837	1.004842884	0.999302166	1.010414323
ukb-b-19955	secondary ICD10: I12.0	Diagnoses - secondary ICD10: I12.0 Hypertensive renal disease with renal failure || id:ukb-b-19955	Inverse variance weighted	52	0.000119869	0.00034461	0.727960709	1.000119876	0.999444588	1.00079562
ukb-b-10756	secondary ICD10: I20.0	Diagnoses - secondary ICD10: I20.0 Unstable angina || id:ukb-b-10756	Inverse variance weighted	72	-0.000705489	0.000445327	0.113146824	0.99929476	0.998422915	1.000167365
ukb-b-15686	secondary ICD10: I20.9	Diagnoses - secondary ICD10: I20.9 Angina pectoris, unspecified || id:ukb-b-15686	Inverse variance weighted	102	-0.001886889	0.001289861	0.143505137	0.99811489	0.995594715	1.000641445
ukb-b-7436	secondary ICD10: I25.1	Diagnoses - secondary ICD10: I25.1 Atherosclerotic heart disease || id:ukb-b-7436	Inverse variance weighted	98	-0.002374358	0.000914435	0.009417032	0.997628458	0.995842018	0.999418103
ukb-b-16662	secondary ICD10: I25.2	Diagnoses - secondary ICD10: I25.2 Old myocardial infarction || id:ukb-b-16662	Inverse variance weighted	96	-0.000947133	0.000584504	0.105145069	0.999053315	0.997909428	1.000198514
ukb-b-16606	secondary ICD10: I25.8	Diagnoses - secondary ICD10: I25.8 Other forms of chronic ischaemic heart disease || id:ukb-b-16606	Inverse variance weighted	98	-0.002288774	0.000909859	0.011885516	0.997713844	0.995936182	0.999494678
ukb-b-8184	secondary ICD10: I25.9	Diagnoses - secondary ICD10: I25.9 Chronic ischaemic heart disease, unspecified || id:ukb-b-8184	Inverse variance weighted	98	-0.000808147	0.000860282	0.347526701	0.99919218	0.997508809	1.000878392
ukb-b-13525	secondary ICD10: I34.0	Diagnoses - secondary ICD10: I34.0 Mitral (valve) insufficiency || id:ukb-b-13525	Inverse variance weighted	39	-0.000479267	0.000373419	0.199331572	0.999520848	0.998789566	1.000252665
ukb-b-6217	secondary ICD10: I48	Diagnoses - secondary ICD10: I48 Atrial fibrillation and flutter || id:ukb-b-6217	Inverse variance weighted	99	-0.000352086	0.000740766	0.63457299	0.999647976	0.99819764	1.001100419
ukb-b-10555	secondary ICD10: I50.1	Diagnoses - secondary ICD10: I50.1 Left ventricular failure || id:ukb-b-10555	Inverse variance weighted	82	-0.000229908	0.000375798	0.540678548	0.999770118	0.999033995	1.000506784
ukb-b-16292	secondary ICD10: I51.7	Diagnoses - secondary ICD10: I51.7 Cardiomegaly || id:ukb-b-16292	Inverse variance weighted	63	6.94E-05	0.000350946	0.843165929	1.000069435	0.99938177	1.000757574
ukb-b-4929	secondary ICD10: I73.9	Diagnoses - secondary ICD10: I73.9 Peripheral vascular disease, unspecified || id:ukb-b-4929	Inverse variance weighted	68	-0.000663644	0.000395971	0.093739938	0.999336576	0.998561288	1.000112466
ukb-b-1259	secondary ICD10: I84.2	Diagnoses - secondary ICD10: I84.2 Internal haemorrhoids without complication || id:ukb-b-1259	Inverse variance weighted	57	-2.52E-06	0.000375602	0.994640052	0.999997477	0.99926157	1.000733925
ukb-b-1228	secondary ICD10: I84.6	Diagnoses - secondary ICD10: I84.6 Residual haemorrhoidal skin tags || id:ukb-b-1228	Inverse variance weighted	76	-0.000532423	0.000381918	0.163294981	0.999467719	0.998719838	1.00021616
ukb-b-4476	secondary ICD10: I84.9	Diagnoses - secondary ICD10: I84.9 Unspecified haemorrhoids without complication || id:ukb-b-4476	Inverse variance weighted	98	-0.000399394	0.000508486	0.432185403	0.999600686	0.998604947	1.000597417
ukb-b-8855	secondary ICD10: I95.9	Diagnoses - secondary ICD10: I95.9 Hypotension, unspecified || id:ukb-b-8855	Inverse variance weighted	75	0.000437984	0.000350885	0.211947796	1.00043808	0.999750281	1.001126353
ukb-b-1761	secondary ICD10: J18.1	Diagnoses - secondary ICD10: J18.1 Lobar pneumonia, unspecified || id:ukb-b-1761	Inverse variance weighted	40	0.000283154	0.000391022	0.468981013	1.000283194	0.999516868	1.001050107
ukb-b-9369	secondary ICD10: J22	Diagnoses - secondary ICD10: J22 Unspecified acute lower respiratory infection || id:ukb-b-9369	Inverse variance weighted	89	0.00013781	0.000402162	0.731844496	1.000137819	0.999349784	1.000926476
ukb-b-5815	secondary ICD10: J34.3	Diagnoses - secondary ICD10: J34.3 Hypertrophy of nasal turbinates || id:ukb-b-5815	Inverse variance weighted	56	-0.000206191	0.000360273	0.567105296	0.99979383	0.99908809	1.000500068
ukb-b-16751	secondary ICD10: J44.9	Diagnoses - secondary ICD10: J44.9 Chronic obstructive pulmonary disease, unspecified || id:ukb-b-16751	Inverse variance weighted	97	3.91E-05	0.000512361	0.939211166	1.000039074	0.999035312	1.001043845
ukb-b-17219	secondary ICD10: J45.9	Diagnoses - secondary ICD10: J45.9 Asthma, unspecified || id:ukb-b-17219	Inverse variance weighted	104	0.00064036	0.00139037	0.645108504	1.000640565	0.997917406	1.003371156
ukb-b-9925	secondary ICD10: J90	Diagnoses - secondary ICD10: J90 Pleural effusion, not elsewhere classified || id:ukb-b-9925	Inverse variance weighted	89	-0.000239506	0.000392155	0.541370025	0.999760523	0.998992379	1.000529258
ukb-b-16209	secondary ICD10: K20 O	Diagnoses - secondary ICD10: K20 Oesophagitis || id:ukb-b-16209	Inverse variance weighted	91	0.00059622	0.000410009	0.145901319	1.000596398	0.999792623	1.001400819
ukb-b-10144	secondary ICD10: K21.0	Diagnoses - secondary ICD10: K21.0 Gastro-oesophageal reflux disease with oesophagitis || id:ukb-b-10144	Inverse variance weighted	86	-0.000102702	0.000428759	0.810692891	0.999897304	0.999057376	1.000737938
ukb-b-19886	secondary ICD10: K21.9	Diagnoses - secondary ICD10: K21.9 Gastro-oesophageal reflux disease without oesophagitis || id:ukb-b-19886	Inverse variance weighted	97	0.000756595	0.000566245	0.18149666	1.000756881	0.999646816	1.001868179
ukb-b-9368	secondary ICD10: K22.1	Diagnoses - secondary ICD10: K22.1 Ulcer of oesophagus || id:ukb-b-9368	Inverse variance weighted	86	-0.000373702	0.000425536	0.37983987	0.999626368	0.998792976	1.000460455
ukb-b-12202	secondary ICD10: K25.9	Diagnoses - secondary ICD10: K25.9 Unspecified as acute or chronic, without haemorrhage or perforation || id:ukb-b-12202	Inverse variance weighted	63	0.000247678	0.000349453	0.478472963	1.000247709	0.999562847	1.000933041
ukb-b-6616	secondary ICD10: K26.9	Diagnoses - secondary ICD10: K26.9 Unspecified as acute or chronic, without haemorrhage or perforation || id:ukb-b-6616	Inverse variance weighted	39	1.44E-05	0.00037524	0.969412795	1.000014389	0.999279179	1.000750139
ukb-b-12191	secondary ICD10: K29.5	Diagnoses - secondary ICD10: K29.5 Chronic gastritis, unspecified || id:ukb-b-12191	Inverse variance weighted	41	0.000215731	0.000374855	0.564948971	1.000215754	0.999481151	1.000950898
ukb-b-18102	secondary ICD10: K29.6	Diagnoses - secondary ICD10: K29.6 Other gastritis || id:ukb-b-18102	Inverse variance weighted	77	0.000100636	0.000371388	0.786411776	1.000100641	0.999372913	1.0008289
ukb-b-15340	secondary ICD10: K29.7	Diagnoses - secondary ICD10: K29.7 Gastritis, unspecified || id:ukb-b-15340	Inverse variance weighted	98	0.00042371	0.00061509	0.490911917	1.0004238	0.999218439	1.001630615
ukb-b-20017	secondary ICD10: K29.8	Diagnoses - secondary ICD10: K29.8 Duodenitis || id:ukb-b-20017	Inverse variance weighted	98	0.00052118	0.000592601	0.379141555	1.000521316	0.999359887	1.001684095
ukb-b-12556	secondary ICD10: K30	Diagnoses - secondary ICD10: K30 Dyspepsia || id:ukb-b-12556	Inverse variance weighted	82	-0.000272743	0.000400711	0.496095233	0.999727294	0.998942423	1.000512783
ukb-b-3027	secondary ICD10: K31.7	Diagnoses - secondary ICD10: K31.7 Polyp of stomach and duodenum || id:ukb-b-3027	Inverse variance weighted	57	1.85E-05	0.000346513	0.957310258	1.000018549	0.999339601	1.000697958
ukb-b-2973	secondary ICD10: K31.8	Diagnoses - secondary ICD10: K31.8 Other specified diseases of stomach and duodenum || id:ukb-b-2973	Inverse variance weighted	59	5.58E-05	0.000343148	0.870713665	1.00005585	0.999383469	1.000728683
ukb-b-3672	secondary ICD10: K44.9	Diagnoses - secondary ICD10: K44.9 Diaphragmatic hernia without obstruction or gangrene || id:ukb-b-3672	Inverse variance weighted	102	0.000492646	0.001086833	0.650342636	1.000492768	0.998363794	1.002626282
ukb-b-7421	secondary ICD10: K51.9	Diagnoses - secondary ICD10: K51.9 Ulcerative colitis, unspecified || id:ukb-b-7421	Inverse variance weighted	59	-0.000443658	0.000346044	0.19981222	0.99955644	0.998878726	1.000234615
ukb-b-4824	secondary ICD10: K52.9	Diagnoses - secondary ICD10: K52.9 Non-infective gastro-enteritis and colitis, unspecified || id:ukb-b-4824	Inverse variance weighted	98	-5.16E-05	0.000632654	0.935019381	0.99994842	0.998709251	1.001189127
ukb-b-13392	secondary ICD10: K57.3	Diagnoses - secondary ICD10: K57.3 Diverticular disease of large intestine without perforation or abscess || id:ukb-b-13392	Inverse variance weighted	99	0.001010108	0.000760043	0.183843547	1.001010618	0.999520538	1.00250292
ukb-b-14429	secondary ICD10: K57.9	Diagnoses - secondary ICD10: K57.9 Diverticular disease of intestine, part unspecified, without perforation or abscess || id:ukb-b-14429	Inverse variance weighted	89	0.000897898	0.000495184	0.069791472	1.000898302	0.99992734	1.001870206
ukb-b-707	secondary ICD10: K58.9	Diagnoses - secondary ICD10: K58.9 Irritable bowel syndrome without diarrhoea || id:ukb-b-707	Inverse variance weighted	92	0.000934774	0.00041309	0.023642994	1.000935211	1.000125125	1.001745953
ukb-b-18008	secondary ICD10: K59.0	Diagnoses - secondary ICD10: K59.0 Constipation || id:ukb-b-18008	Inverse variance weighted	97	0.000693045	0.0005001	0.165803868	1.000693286	0.999712891	1.001674642
ukb-b-8348	secondary ICD10: K62.1	Diagnoses - secondary ICD10: K62.1 Rectal polyp || id:ukb-b-8348	Inverse variance weighted	79	0.000753811	0.000356194	0.034319892	1.000754095	1.000055672	1.001453005
ukb-b-6824	secondary ICD10: K62.5	Diagnoses - secondary ICD10: K62.5 Haemorrhage of anus and rectum || id:ukb-b-6824	Inverse variance weighted	96	0.000288827	0.000476454	0.544381236	1.000288868	0.999355185	1.001223424
ukb-b-17845	secondary ICD10: K63.5	Diagnoses - secondary ICD10: K63.5 Polyp of colon || id:ukb-b-17845	Inverse variance weighted	89	0.000358245	0.000422127	0.396067996	1.000358309	0.999530985	1.001186317
ukb-b-11675	secondary ICD10: K66.0	Diagnoses - secondary ICD10: K66.0 Peritoneal adhesions || id:ukb-b-11675	Inverse variance weighted	68	0.000104144	0.000362359	0.773800946	1.00010415	0.999394104	1.0008147
ukb-b-4303	secondary ICD10: K80.2	Diagnoses - secondary ICD10: K80.2 Calculus of gallbladder without cholecystitis || id:ukb-b-4303	Inverse variance weighted	83	0.001055555	0.000374349	0.004806767	1.001056112	1.000321882	1.001790881
ukb-b-5251	secondary ICD10: L03.1	Diagnoses - secondary ICD10: L03.1 Cellulitis of other parts of limb || id:ukb-b-5251	Inverse variance weighted	55	0.00010272	0.000345537	0.766254494	1.000102726	0.999425633	1.000780277
ukb-b-11874	secondary ICD10: M06.9	Diagnoses - secondary ICD10: M06.99 Rheumatoid arthritis, unspecified (Site unspecified) || id:ukb-b-11874	Inverse variance weighted	71	0.000238145	0.000340355	0.484117625	1.000238173	0.999571141	1.000905651
ukb-b-12765	secondary ICD10: M10.9	Diagnoses - secondary ICD10: M10.99 Gout, unspecified (Site unspecified) || id:ukb-b-12765	Inverse variance weighted	40	0.000183006	0.000384861	0.634421376	1.000183023	0.999428842	1.000937773
ukb-b-11045	secondary ICD10: M13.9	Diagnoses - secondary ICD10: M13.9 Arthritis, unspecified || id:ukb-b-11045	Inverse variance weighted	69	2.49E-05	0.000351154	0.943503566	1.000024886	0.999336843	1.000713402
ukb-b-15026	secondary ICD10: M13.9	Diagnoses - secondary ICD10: M13.99 Arthritis, unspecified (Site unspecified) || id:ukb-b-15026	Inverse variance weighted	92	0.00052813	0.000424362	0.213305745	1.000528269	0.999696427	1.001360804
ukb-b-6998	secondary ICD10: M15.9	Diagnoses - secondary ICD10: M15.9 Polyarthrosis, unspecified || id:ukb-b-6998	Inverse variance weighted	52	-0.000438256	0.000414217	0.290039601	0.99956184	0.998750658	1.00037368
ukb-b-12964	secondary ICD10: M17.1	Diagnoses - secondary ICD10: M17.1 Other primary gonarthrosis || id:ukb-b-12964	Inverse variance weighted	70	-0.000349633	0.000360136	0.331630023	0.999650428	0.998945056	1.000356298
ukb-b-20414	secondary ICD10: M17.9	Diagnoses - secondary ICD10: M17.9 Gonarthrosis, unspecified || id:ukb-b-20414	Inverse variance weighted	97	0.000526894	0.000510418	0.301941486	1.000527033	0.999526586	1.00152848
ukb-b-9493	secondary ICD10: M19.9	Diagnoses - secondary ICD10: M19.9 Arthrosis, unspecified || id:ukb-b-9493	Inverse variance weighted	79	0.000578248	0.000387223	0.135353339	1.000578415	0.999819307	1.0013381
ukb-b-20233	secondary ICD10: M19.9	Diagnoses - secondary ICD10: M19.99 Arthrosis, unspecified (Site unspecified) || id:ukb-b-20233	Inverse variance weighted	93	-5.56E-05	0.000447884	0.901209503	0.999944404	0.999066985	1.000822594
ukb-b-2625	secondary ICD10: M47.8	Diagnoses - secondary ICD10: M47.82 Other spondylosis (Cervical region) || id:ukb-b-2625	Inverse variance weighted	38	0.000252207	0.000375813	0.502158146	1.000252239	0.999515731	1.000989289
ukb-b-17796	secondary ICD10: M81.9	Diagnoses - secondary ICD10: M81.99 Osteoporosis, unspecified (Site unspecified) || id:ukb-b-17796	Inverse variance weighted	81	-0.000623763	0.000366536	0.088797018	0.999376432	0.998658727	1.000094652
ukb-b-4963	secondary ICD10: N17.9	Diagnoses - secondary ICD10: N17.9 Acute renal failure, unspecified || id:ukb-b-4963	Inverse variance weighted	66	0.000345795	0.000347813	0.320126828	1.000345855	0.999664137	1.001028037
ukb-b-499	secondary ICD10: N32.8	Diagnoses - secondary ICD10: N32.8 Other specified disorders of bladder || id:ukb-b-499	Inverse variance weighted	91	0.001088598	0.000409412	0.007838885	1.001089191	1.000286192	1.001892834
ukb-b-6077	secondary ICD10: N39.0	Diagnoses - secondary ICD10: N39.0 Urinary tract infection, site not specified || id:ukb-b-6077	Inverse variance weighted	97	5.03E-05	0.00054862	0.926961877	1.000050292	0.99897552	1.00112622
ukb-b-5266	secondary ICD10: N39.3	Diagnoses - secondary ICD10: N39.3 Stress incontinence || id:ukb-b-5266	Inverse variance weighted	66	0.000158446	0.000355829	0.656112202	1.000158459	0.999461167	1.000856237
ukb-b-8072	secondary ICD10: N40	Diagnoses - secondary ICD10: N40 Hyperplasia of prostate || id:ukb-b-8072	Inverse variance weighted	97	-0.000738731	0.000514369	0.150948126	0.999261541	0.998254631	1.000269467
ukb-b-6413	secondary ICD10: N73.6	Diagnoses - secondary ICD10: N73.6 Female pelvic peritoneal adhesions || id:ukb-b-6413	Inverse variance weighted	78	0.000311639	0.00035939	0.385868138	1.000311688	0.999607313	1.00101656
ukb-b-9668	secondary ICD10: N80.0	Diagnoses - secondary ICD10: N80.0 Endometriosis of uterus || id:ukb-b-9668	Inverse variance weighted	49	0.000563968	0.000350529	0.107637226	1.000564127	0.999876938	1.001251789
ukb-b-17336	secondary ICD10: N81.1	Diagnoses - secondary ICD10: N81.1 Cystocele || id:ukb-b-17336	Inverse variance weighted	73	0.000148785	0.000346227	0.667390402	1.000148796	0.99947032	1.000827733
ukb-b-2055	secondary ICD10: N81.2	Diagnoses - secondary ICD10: N81.2 Incomplete uterovaginal prolapse || id:ukb-b-2055	Inverse variance weighted	40	0.000405565	0.000374598	0.27895545	1.000405648	0.999671408	1.001140427
ukb-b-3412	secondary ICD10: N81.6	Diagnoses - secondary ICD10: N81.6 Rectocele || id:ukb-b-3412	Inverse variance weighted	83	0.000589568	0.00037395	0.114888182	1.000589742	0.999856637	1.001323385
ukb-b-4790	secondary ICD10: N83.2	Diagnoses - secondary ICD10: N83.2 Other and unspecified ovarian cysts || id:ukb-b-4790	Inverse variance weighted	75	0.000949958	0.000349259	0.006529635	1.000950409	1.000265446	1.001635841
ukb-b-13998	secondary ICD10: N84.0	Diagnoses - secondary ICD10: N84.0 Polyp of corpus uteri || id:ukb-b-13998	Inverse variance weighted	87	-0.000585797	0.000429409	0.172506807	0.999414374	0.998573579	1.000255878
ukb-b-8685	secondary ICD10: N85.8	Diagnoses - secondary ICD10: N85.8 Other specified noninflammatory disorders of uterus || id:ukb-b-8685	Inverse variance weighted	68	-0.000777558	0.000368693	0.034948125	0.999222744	0.998500928	0.999945081
ukb-b-12282	secondary ICD10: N92.0	Diagnoses - secondary ICD10: N92.0 Excessive and frequent menstruation with regular cycle || id:ukb-b-12282	Inverse variance weighted	91	0.000170717	0.000433884	0.693977555	1.000170732	0.999320536	1.00102165
ukb-b-12604	secondary ICD10: N94.6	Diagnoses - secondary ICD10: N94.6 Dysmenorrhoea, unspecified || id:ukb-b-12604	Inverse variance weighted	52	0.000368117	0.0003701	0.319910384	1.000368185	0.999642785	1.001094112
ukb-b-16879	secondary ICD10: N95.0	Diagnoses - secondary ICD10: N95.0 Postmenopausal bleeding || id:ukb-b-16879	Inverse variance weighted	85	-0.001002439	0.000377383	0.007900615	0.998998063	0.998259406	0.999737267
ukb-b-13770	secondary ICD10: O70.1	Diagnoses - secondary ICD10: O70.1 Second degree perineal laceration during delivery || id:ukb-b-13770	Inverse variance weighted	68	-0.000318311	0.000371944	0.392106883	0.99968174	0.998953228	1.000410784
ukb-b-17309	secondary ICD10: R00.0	Diagnoses - secondary ICD10: R00.0 Tachycardia, unspecified || id:ukb-b-17309	Inverse variance weighted	37	-5.62E-05	0.000387416	0.884749169	0.999943845	0.99918484	1.000703427
ukb-b-11664	secondary ICD10: R00.1	Diagnoses - secondary ICD10: R00.1 Bradycardia, unspecified || id:ukb-b-11664	Inverse variance weighted	59	0.00010778	0.000358798	0.763878637	1.000107786	0.999404713	1.000811352
ukb-b-1480	secondary ICD10: R00.2	Diagnoses - secondary ICD10: R00.2 Palpitations || id:ukb-b-1480	Inverse variance weighted	65	0.000628944	0.000345119	0.068395	1.000629142	0.999952511	1.00130623
ukb-b-16587	secondary ICD10: R03.0	Diagnoses - secondary ICD10: R03.0 Elevated blood-pressure reading, without diagnosis of hypertension || id:ukb-b-16587	Inverse variance weighted	52	0.000673959	0.000362521	0.063014202	1.000674186	0.999963419	1.001385459
ukb-b-20009	secondary ICD10: R05	Diagnoses - secondary ICD10: R05 Cough || id:ukb-b-20009	Inverse variance weighted	42	0.000563298	0.000374427	0.132472259	1.000563456	0.999829434	1.001298017
ukb-b-19391	secondary ICD10: R06.0	Diagnoses - secondary ICD10: R06.0 Dyspnoea || id:ukb-b-19391	Inverse variance weighted	86	-0.000563689	0.000385294	0.14346476	0.999436469	0.998682003	1.000191506
ukb-b-18425	secondary ICD10: R07.4	Diagnoses - secondary ICD10: R07.4 Chest pain, unspecified || id:ukb-b-18425	Inverse variance weighted	89	0.00052137	0.00044201	0.238181709	1.000521506	0.99965509	1.001388673
ukb-b-10409	secondary ICD10: R10.1	Diagnoses - secondary ICD10: R10.1 Pain localised to upper abdomen || id:ukb-b-10409	Inverse variance weighted	72	0.000355031	0.000341287	0.298213635	1.000355094	0.999686158	1.001024477
ukb-b-8161	secondary ICD10: R10.3	Diagnoses - secondary ICD10: R10.3 Pain localised to other parts of lower abdomen || id:ukb-b-8161	Inverse variance weighted	75	0.000710028	0.00039833	0.074666089	1.00071028	0.999929303	1.001491867
ukb-b-19409	secondary ICD10: R10.4	Diagnoses - secondary ICD10: R10.4 Other and unspecified abdominal pain || id:ukb-b-19409	Inverse variance weighted	98	0.000696961	0.0005773	0.227325306	1.000697204	0.999565548	1.00183014
ukb-b-4554	secondary ICD10: R11	Diagnoses - secondary ICD10: R11 Nausea and vomiting || id:ukb-b-4554	Inverse variance weighted	99	0.001735039	0.000628855	0.005797075	1.001736545	1.000502609	1.002972003
ukb-b-782	secondary ICD10: R13	Diagnoses - secondary ICD10: R13 Dysphagia || id:ukb-b-782	Inverse variance weighted	70	-7.72E-05	0.000398548	0.846354152	0.999922775	0.999141987	1.000704174
ukb-b-10368	secondary ICD10: R19.4	Diagnoses - secondary ICD10: R19.4 Change in bowel habit || id:ukb-b-10368	Inverse variance weighted	89	0.0001686	0.000394712	0.669272681	1.000168614	0.999395147	1.00094268
ukb-b-6517	secondary ICD10: R31	Diagnoses - secondary ICD10: R31 Unspecified haematuria || id:ukb-b-6517	Inverse variance weighted	89	0.000191463	0.000406827	0.637907778	1.000191482	0.999394267	1.000989333
ukb-b-19207	secondary ICD10: R33	Diagnoses - secondary ICD10: R33 Retention of urine || id:ukb-b-19207	Inverse variance weighted	89	0.00070814	0.0004125	0.086033266	1.00070839	0.999899646	1.00151779
ukb-b-16946	secondary ICD10: R35	Diagnoses - secondary ICD10: R35 Polyuria || id:ukb-b-16946	Inverse variance weighted	68	-0.000385916	0.000358325	0.281480394	0.999614158	0.998912359	1.000316451
ukb-b-20542	secondary ICD10: R42	Diagnoses - secondary ICD10: R42 Dizziness and giddiness || id:ukb-b-20542	Inverse variance weighted	77	0.000491064	0.000391398	0.209608526	1.000491185	0.999723963	1.001258995
ukb-b-19086	secondary ICD10: R50.9	Diagnoses - secondary ICD10: R50.9 Fever, unspecified || id:ukb-b-19086	Inverse variance weighted	78	7.31E-05	0.000365409	0.841510256	1.000073071	0.999357074	1.00078958
ukb-b-7467	secondary ICD10: R51	Diagnoses - secondary ICD10: R51 Headache || id:ukb-b-7467	Inverse variance weighted	85	0.000330637	0.000412699	0.423041081	1.000330691	0.99952186	1.001140177
ukb-b-11972	secondary ICD10: R53	Diagnoses - secondary ICD10: R53 Malaise and fatigue || id:ukb-b-11972	Inverse variance weighted	59	0.000581145	0.000361319	0.107748302	1.000581314	0.999872967	1.001290162
ukb-b-6441	secondary ICD10: R55	Diagnoses - secondary ICD10: R55 Syncope and collapse || id:ukb-b-6441	Inverse variance weighted	86	0.000115602	0.0003855	0.764272555	1.000115608	0.999360227	1.000871561
ukb-b-13845	secondary ICD10: R63.4	Diagnoses - secondary ICD10: R63.4 Abnormal weight loss || id:ukb-b-13845	Inverse variance weighted	92	0.000556757	0.000432908	0.198412746	1.000556912	0.9997083	1.001406244
ukb-b-1762	secondary ICD10: R69	Diagnoses - secondary ICD10: R69 Unknown and unspecified causes of morbidity || id:ukb-b-1762	Inverse variance weighted	100	0.000466277	0.000788481	0.554278201	1.000466386	0.998921437	1.002013725
ukb-b-11209	secondary ICD10: R79.8	Diagnoses - secondary ICD10: R79.8 Other specified abnormal findings of blood chemistry || id:ukb-b-11209	Inverse variance weighted	82	-0.000244099	0.000371334	0.510951293	0.999755931	0.999028558	1.000483833
ukb-b-4579	secondary ICD10: R94.5	Diagnoses - secondary ICD10: R94.5 Abnormal results of liver function studies || id:ukb-b-4579	Inverse variance weighted	79	-0.000438603	0.000375527	0.242819799	0.999561493	0.998826055	1.000297473
ukb-b-5164	secondary ICD10: T81.0	Diagnoses - secondary ICD10: T81.0 Haemorrhage and haematoma complicating a procedure, not elsewhere classified || id:ukb-b-5164	Inverse variance weighted	89	0.00051238	0.000401648	0.202063474	1.000512511	0.999725188	1.001300454
ukb-b-4586	secondary ICD10: T81.4	Diagnoses - secondary ICD10: T81.4 Infection following a procedure, not elsewhere classified || id:ukb-b-4586	Inverse variance weighted	70	-0.000303678	0.000350851	0.386739686	0.999696368	0.999009145	1.000384065
ukb-b-11065	secondary ICD10: W01.0	Diagnoses - secondary ICD10: W01.0 Home || id:ukb-b-11065	Inverse variance weighted	49	-2.33E-05	0.000351072	0.947065598	0.999976692	0.999288844	1.000665013
ukb-b-12058	secondary ICD10: W01.9	Diagnoses - secondary ICD10: W01.9 Unspecified place || id:ukb-b-12058	Inverse variance weighted	63	-0.000235858	0.000348147	0.498108794	0.99976417	0.999082196	1.000446609
ukb-b-19088	secondary ICD10: W10.0	Diagnoses - secondary ICD10: W10.0 Home || id:ukb-b-19088	Inverse variance weighted	49	4.26E-05	0.000375661	0.909787536	1.000042566	0.999306509	1.000779164
ukb-b-2854	secondary ICD10: W19.9	Diagnoses - secondary ICD10: W19.9 Unspecified place || id:ukb-b-2854	Inverse variance weighted	89	-0.000129033	0.000399773	0.746873033	0.999870975	0.999087828	1.000654737
ukb-b-14257	secondary ICD10: X59.9	Diagnoses - secondary ICD10: X59.9 Unspecified place || id:ukb-b-14257	Inverse variance weighted	95	-0.000260949	0.000453515	0.56502567	0.999739085	0.998850823	1.000628137
ukb-b-4745	secondary ICD10: Y43.3	Diagnoses - secondary ICD10: Y43.3 Other antineoplastic drugs || id:ukb-b-4745	Inverse variance weighted	49	4.46E-05	0.000357431	0.900738436	1.000044583	0.999344233	1.000745424
ukb-b-13841	secondary ICD10: Y83.1	Diagnoses - secondary ICD10: Y83.1 Surgical operation with implant of artificial internal device || id:ukb-b-13841	Inverse variance weighted	97	0.000622584	0.000501396	0.214346547	1.000622778	0.999639913	1.00160661
ukb-b-3115	secondary ICD10: Y83.2	Diagnoses - secondary ICD10: Y83.2 Surgical operation with anastomosis, bypass or graft || id:ukb-b-3115	Inverse variance weighted	66	-0.0004906	0.000347214	0.157667047	0.99950952	0.998829546	1.000189957
ukb-b-7702	secondary ICD10: Y83.6	Diagnoses - secondary ICD10: Y83.6 Removal of other organ (partial) (total) || id:ukb-b-7702	Inverse variance weighted	94	0.000598252	0.000489057	0.221225284	1.000598431	0.999639765	1.001558016
ukb-b-17823	secondary ICD10: Y83.8	Diagnoses - secondary ICD10: Y83.8 Other surgical procedures || id:ukb-b-17823	Inverse variance weighted	98	0.000520182	0.000523959	0.320811361	1.000520317	0.999493351	1.001548339
ukb-b-6295	secondary ICD10: Z03.4	Diagnoses - secondary ICD10: Z03.4 Observation for suspected myocardial infarction || id:ukb-b-6295	Inverse variance weighted	89	-6.97E-06	0.000513873	0.989176909	0.999993029	0.998986353	1.00100072
ukb-b-10490	secondary ICD10: Z03.8	Diagnoses - secondary ICD10: Z03.8 Observation for other suspected diseases and conditions || id:ukb-b-10490	Inverse variance weighted	86	-0.000269831	0.000381885	0.479830396	0.999730206	0.998982193	1.000478779
ukb-b-5443	secondary ICD10: Z13.0	Diagnoses - secondary ICD10: Z13.0 Special screening examination for diseases of the blood and blood-forming organs and certain disorders involving the immune mechanism || id:ukb-b-5443	Inverse variance weighted	41	-0.000128513	0.000452122	0.776223182	0.999871495	0.998985843	1.000757933
ukb-b-6826	secondary ICD10: Z13.8	Diagnoses - secondary ICD10: Z13.8 Special screening examination for other specified diseases and disorders || id:ukb-b-6826	Inverse variance weighted	40	0.000232845	0.000409282	0.569416577	1.000232872	0.999430815	1.001035573
ukb-b-4193	secondary ICD10: Z37.0	Diagnoses - secondary ICD10: Z37.0 Single live birth || id:ukb-b-4193	Inverse variance weighted	102	0.000639911	0.000829506	0.440448314	1.000640116	0.999014566	1.002268311
ukb-b-10061	secondary ICD10: Z50.1	Diagnoses - secondary ICD10: Z50.1 Other physical therapy || id:ukb-b-10061	Inverse variance weighted	79	0.000273922	0.000404905	0.498716532	1.00027396	0.999480444	1.001068106
ukb-b-16024	secondary ICD10: Z51.0	Diagnoses - secondary ICD10: Z51.0 Radiotherapy session || id:ukb-b-16024	Inverse variance weighted	81	0.000586629	0.000386956	0.129516609	1.000586801	0.999828211	1.001345967
ukb-b-11484	secondary ICD10: Z51.1	Diagnoses - secondary ICD10: Z51.1 Chemotherapy session for neoplasm || id:ukb-b-11484	Inverse variance weighted	99	0.001004857	0.000661032	0.128477426	1.001005362	0.999709276	1.002303128
ukb-b-712	secondary ICD10: Z51.2	Diagnoses - secondary ICD10: Z51.2 Other chemotherapy || id:ukb-b-712	Inverse variance weighted	94	0.00039059	0.000425302	0.358418367	1.000390666	0.999557097	1.001224931
ukb-b-15983	secondary ICD10: Z51.5	Diagnoses - secondary ICD10: Z51.5 Palliative care || id:ukb-b-15983	Inverse variance weighted	57	-1.33E-05	0.000404829	0.973708624	0.999986658	0.999193519	1.000780426
ukb-b-9019	secondary ICD10: Z53.0	Diagnoses - secondary ICD10: Z53.0 Procedure not carried out because of contraindication || id:ukb-b-9019	Inverse variance weighted	98	0.000450059	0.000523378	0.389837399	1.00045016	0.999424404	1.00147697
ukb-b-5045	secondary ICD10: Z53.2	Diagnoses - secondary ICD10: Z53.2 Procedure not carried out because of patient's decision for other and unspecified reasons || id:ukb-b-5045	Inverse variance weighted	61	2.30E-06	0.00035247	0.994791759	1.000002301	0.999311696	1.000693383
ukb-b-9043	secondary ICD10: Z53.8	Diagnoses - secondary ICD10: Z53.8 Procedure not carried out for other reasons || id:ukb-b-9043	Inverse variance weighted	102	7.94E-05	0.000781481	0.919085273	1.000079391	0.998548738	1.00161239
ukb-b-9216	secondary ICD10: Z53.9	Diagnoses - secondary ICD10: Z53.9 Procedure not carried out, unspecified reason || id:ukb-b-9216	Inverse variance weighted	79	0.000523139	0.00036011	0.146301813	1.000523276	0.99981734	1.00122971
ukb-b-2895	secondary ICD10: Z60.2	Diagnoses - secondary ICD10: Z60.2 Living alone || id:ukb-b-2895	Inverse variance weighted	96	-0.000341433	0.000450868	0.448882487	0.999658625	0.998775615	1.000542415
ukb-b-5115	secondary ICD10: Z72.0	Diagnoses - secondary ICD10: Z72.0 Tobacco use || id:ukb-b-5115	Inverse variance weighted	102	9.83E-07	0.001254646	0.999375072	1.000000983	0.997544896	1.002463116
ukb-b-391	secondary ICD10: Z72.1	Diagnoses - secondary ICD10: Z72.1 Alcohol use || id:ukb-b-391	Inverse variance weighted	96	-6.86E-05	0.000462225	0.882004414	0.999931395	0.999025907	1.000837703
ukb-b-13247	secondary ICD10: Z80.0	Diagnoses - secondary ICD10: Z80.0 Family history of malignant neoplasm of digestive organs || id:ukb-b-13247	Inverse variance weighted	98	0.00011373	0.000585025	0.845861494	1.000113736	0.998967614	1.001261173
ukb-b-7643	secondary ICD10: Z80.3	Diagnoses - secondary ICD10: Z80.3 Family history of malignant neoplasm of breast || id:ukb-b-7643	Inverse variance weighted	46	0.000399843	0.000374544	0.2857258	1.000399923	0.999665792	1.001134593
ukb-b-2205	secondary ICD10: Z82.4	Diagnoses - secondary ICD10: Z82.4 Family history of ischaemic heart disease and other diseases of the circulatory system || id:ukb-b-2205	Inverse variance weighted	102	-0.001867172	0.001026389	0.068885991	0.99813457	0.996128619	1.00014456
ukb-b-16471	secondary ICD10: Z85.0	Diagnoses - secondary ICD10: Z85.0 Personal history of malignant neoplasm of digestive organs || id:ukb-b-16471	Inverse variance weighted	96	-0.000149647	0.000560752	0.789570153	0.999850364	0.998752059	1.000949877
ukb-b-20142	secondary ICD10: Z85.3	Diagnoses - secondary ICD10: Z85.3 Personal history of malignant neoplasm of breast || id:ukb-b-20142	Inverse variance weighted	98	0.001223608	0.000591017	0.038420026	1.001224357	1.000065218	1.00238484
ukb-b-11709	secondary ICD10: Z85.4	Diagnoses - secondary ICD10: Z85.4 Personal history of malignant neoplasm of genital organs || id:ukb-b-11709	Inverse variance weighted	91	0.000367325	0.000410127	0.37044609	1.000367393	0.999563572	1.00117186
ukb-b-7299	secondary ICD10: Z85.5	Diagnoses - secondary ICD10: Z85.5 Personal history of malignant neoplasm of urinary tract || id:ukb-b-7299	Inverse variance weighted	83	-0.000616767	0.00037644	0.101333574	0.999383423	0.998646328	1.000121062
ukb-b-11231	secondary ICD10: Z85.8	Diagnoses - secondary ICD10: Z85.8 Personal history of malignant neoplasms of other organs and systems || id:ukb-b-11231	Inverse variance weighted	96	0.000248758	0.000451556	0.581708223	1.000248789	0.999363911	1.001134451
ukb-b-3897	secondary ICD10: Z86.0	Diagnoses - secondary ICD10: Z86.0 Personal history of other neoplasms || id:ukb-b-3897	Inverse variance weighted	97	0.000263063	0.000571951	0.645559512	1.000263097	0.999142408	1.001385044
ukb-b-19864	secondary ICD10: Z86.1	Diagnoses - secondary ICD10: Z86.1 Personal history of infectious and parasitic diseases || id:ukb-b-19864	Inverse variance weighted	65	0.000138406	0.000354802	0.696467553	1.000138415	0.999443149	1.000834165
ukb-b-1585	secondary ICD10: Z86.4	Diagnoses - secondary ICD10: Z86.4 Personal history of psychoactive substance abuse || id:ukb-b-1585	Inverse variance weighted	102	-0.000870895	0.000933289	0.350744605	0.999129484	0.997303499	1.000958811
ukb-b-546	secondary ICD10: Z86.6	Diagnoses - secondary ICD10: Z86.6 Personal history of diseases of the nervous system and sense organs || id:ukb-b-546	Inverse variance weighted	94	0.000755253	0.000437064	0.083985565	1.000755538	0.999898613	1.001613198
ukb-b-13782	secondary ICD10: Z86.7	Diagnoses - secondary ICD10: Z86.7 Personal history of diseases of the circulatory system || id:ukb-b-13782	Inverse variance weighted	102	0.001334326	0.000822874	0.104900943	1.001335217	0.999721533	1.002951506
ukb-b-16364	secondary ICD10: Z87.1	Diagnoses - secondary ICD10: Z87.1 Personal history of diseases of the digestive system || id:ukb-b-16364	Inverse variance weighted	102	0.001004234	0.000808805	0.214374156	1.001004738	0.999419145	1.002592847
ukb-b-18023	secondary ICD10: Z87.3	Diagnoses - secondary ICD10: Z87.3 Personal history of diseases of the musculoskeletal system and connective tissue || id:ukb-b-18023	Inverse variance weighted	61	0.00042333	0.000344508	0.219148026	1.000423419	0.999748127	1.001099168
ukb-b-10880	secondary ICD10: Z87.4	Diagnoses - secondary ICD10: Z87.4 Personal history of diseases of the genito-urinary system || id:ukb-b-10880	Inverse variance weighted	98	-0.000345186	0.000530954	0.515611959	0.999654873	0.998615104	1.000695726
ukb-b-5911	secondary ICD10: Z88.0	Diagnoses - secondary ICD10: Z88.0 Personal history of allergy to penicillin || id:ukb-b-5911	Inverse variance weighted	102	-0.000272283	0.000857657	0.750884369	0.999727754	0.998048616	1.001409717
ukb-b-9841	secondary ICD10: Z88.1	Diagnoses - secondary ICD10: Z88.1 Personal history of allergy to other antibiotic agents || id:ukb-b-9841	Inverse variance weighted	83	0.000453356	0.000390218	0.245315641	1.000453459	0.999688578	1.001218926
ukb-b-4267	secondary ICD10: Z88.6	Diagnoses - secondary ICD10: Z88.6 Personal history of allergy to analgesic agent || id:ukb-b-4267	Inverse variance weighted	91	2.62E-05	0.000411632	0.949153964	1.00002625	0.999219754	1.000833396
ukb-b-4601	secondary ICD10: Z88.8	Diagnoses - secondary ICD10: Z88.8 Personal history of allergy to other drugs, medicaments and biological substances || id:ukb-b-4601	Inverse variance weighted	91	0.000544279	0.000442395	0.218584513	1.000544427	0.999677237	1.00141237
ukb-b-16641	secondary ICD10: Z90.1	Diagnoses - secondary ICD10: Z90.1 Acquired absence of breast(s) || id:ukb-b-16641	Inverse variance weighted	75	0.000450842	0.000349832	0.197488358	1.000450944	0.9997652	1.001137159
ukb-b-14829	secondary ICD10: Z90.4	Diagnoses - secondary ICD10: Z90.4 Acquired absence of other parts of digestive tract || id:ukb-b-14829	Inverse variance weighted	96	0.000840985	0.000489967	0.08608716	1.000841338	0.999880656	1.001802944
ukb-b-20424	secondary ICD10: Z90.7	Diagnoses - secondary ICD10: Z90.7 Acquired absence of genital organ(s) || id:ukb-b-20424	Inverse variance weighted	96	0.001760729	0.000462991	0.000142985	1.00176228	1.000853631	1.002671754
ukb-b-16702	secondary ICD10: Z91.0	Diagnoses - secondary ICD10: Z91.0 Personal history of allergy, other than to drugs and biological substances || id:ukb-b-16702	Inverse variance weighted	75	0.000579753	0.000349888	0.097526377	1.000579921	0.999893978	1.001266334
ukb-b-7352	secondary ICD10: Z92.1	Diagnoses - secondary ICD10: Z92.1 Personal history of long-term (current) use of anticoagulants || id:ukb-b-7352	Inverse variance weighted	98	0.000354621	0.000586044	0.545106029	1.000354684	0.999206289	1.001504399
ukb-b-10911	secondary ICD10: Z92.2	Diagnoses - secondary ICD10: Z92.2 Personal history of long-term (current) use of other medicaments || id:ukb-b-10911	Inverse variance weighted	100	0.000551304	0.000720318	0.444056017	1.000551456	0.999139851	1.001965056
ukb-b-14446	secondary ICD10: Z92.3	Diagnoses - secondary ICD10: Z92.3 Personal history of irradiation || id:ukb-b-14446	Inverse variance weighted	49	0.000479713	0.000374213	0.199868716	1.000479828	0.999746288	1.001213906
ukb-b-8092	secondary ICD10: Z92.4	Diagnoses - secondary ICD10: Z92.4 Personal history of major surgery, not elsewhere classified || id:ukb-b-8092	Inverse variance weighted	40	0.000271793	0.000395585	0.492041432	1.00027183	0.999496573	1.001047687
ukb-b-16967	secondary ICD10: Z95.0	Diagnoses - secondary ICD10: Z95.0 Presence of cardiac pacemaker || id:ukb-b-16967	Inverse variance weighted	59	-0.000313942	0.000381612	0.410693921	0.999686107	0.998938661	1.000434112
ukb-b-11064	secondary ICD10: Z95.1	Diagnoses - secondary ICD10: Z95.1 Presence of aortocoronary bypass graft || id:ukb-b-11064	Inverse variance weighted	96	-0.001753941	0.00067313	0.009170074	0.998247596	0.996931441	0.999565489
ukb-b-15748	secondary ICD10: Z95.5	Diagnoses - secondary ICD10: Z95.5 Presence of coronary angioplasty implant and graft || id:ukb-b-15748	Inverse variance weighted	96	-0.001505737	0.000653543	0.021224943	0.998495396	0.997217197	0.999775233
ukb-b-15230	secondary ICD10: Z95.8	Diagnoses - secondary ICD10: Z95.8 Presence of other cardiac and vascular implants and grafts || id:ukb-b-15230	Inverse variance weighted	39	-0.000844142	0.000426044	0.047552325	0.999156214	0.99832222	0.999990905
ukb-b-11639	secondary ICD10: Z96.1	Diagnoses - secondary ICD10: Z96.1 Presence of intraocular lens || id:ukb-b-11639	Inverse variance weighted	86	4.04E-05	0.000425414	0.924319324	1.000040413	0.999206916	1.000874605
ukb-b-20477	secondary ICD10: Z96.6	Diagnoses - secondary ICD10: Z96.6 Presence of orthopaedic joint implants || id:ukb-b-20477	Inverse variance weighted	98	0.001153883	0.000610586	0.058785326	1.001154549	0.999957135	1.002353397
ukb-b-2630	secondary ICD10: Z98.0	Diagnoses - secondary ICD10: Z98.0 Intestinal bypass and anastomosis status || id:ukb-b-2630	Inverse variance weighted	53	-0.00039539	0.000360908	0.273279077	0.999604688	0.998897838	1.000312038
ukb-b-15775	Type of cancer ICD10: C18.7	Type of cancer: ICD10: C18.7 Sigmoid colon || id:ukb-b-15775	Inverse variance weighted	59	5.90E-05	0.000345874	0.864483018	1.000059032	0.999381308	1.000737216
ukb-b-1251	Type of cancer ICD10: C20	Type of cancer: ICD10: C20 Malignant neoplasm of rectum || id:ukb-b-1251	Inverse variance weighted	69	0.000214692	0.000382483	0.574585726	1.000214715	0.999465169	1.000964823
ukb-b-18798	Type of cancer ICD10: C34.1	Type of cancer: ICD10: C34.1 Upper lobe, bronchus or lung || id:ukb-b-18798	Inverse variance weighted	37	0.000223451	0.000446839	0.617025878	1.000223476	0.999347859	1.001099859
ukb-b-2750	Type of cancer ICD10: C43.7	Type of cancer: ICD10: C43.7 Malignant melanoma of lower limb, including hip || id:ukb-b-2750	Inverse variance weighted	41	-0.000145644	0.000414651	0.725404635	0.999854367	0.999042099	1.000667295
ukb-b-10248	Type of cancer ICD10: C44.3	Type of cancer: ICD10: C44.3 Skin of other and unspecified parts of face || id:ukb-b-10248	Inverse variance weighted	98	0.001681276	0.000647211	0.009384342	1.00168269	1.000412828	1.002954163
ukb-b-17174	Type of cancer ICD10: C44.4	Type of cancer: ICD10: C44.4 Skin of scalp and neck || id:ukb-b-17174	Inverse variance weighted	57	5.19E-05	0.000366455	0.887380163	1.000051899	0.999333868	1.000770446
ukb-b-15685	Type of cancer ICD10: C44.5	Type of cancer: ICD10: C44.5 Skin of trunk || id:ukb-b-15685	Inverse variance weighted	89	0.000442744	0.000413475	0.284265448	1.000442842	0.9996324	1.001253941
ukb-b-19078	Type of cancer ICD10: C44.6	Type of cancer: ICD10: C44.6 Skin of upper limb, including shoulder || id:ukb-b-19078	Inverse variance weighted	65	0.000365234	0.000382064	0.339097795	1.000365301	0.999616462	1.001114701
ukb-b-6994	Type of cancer ICD10: C44.7	Type of cancer: ICD10: C44.7 Skin of lower limb, including hip || id:ukb-b-6994	Inverse variance weighted	42	0.000245744	0.000379489	0.517266783	1.000245774	0.999502069	1.000990032
ukb-b-8416	Type of cancer ICD10: C44.9	Type of cancer: ICD10: C44.9 Malignant neoplasm of skin, unspecified || id:ukb-b-8416	Inverse variance weighted	96	0.000453428	0.000448634	0.312167286	1.000453531	0.999574195	1.001333639
ukb-b-6352	Type of cancer ICD10: C50.4	Type of cancer: ICD10: C50.4 Upper-outer quadrant of breast || id:ukb-b-6352	Inverse variance weighted	96	0.000641103	0.000439335	0.144494079	1.000641309	0.999780031	1.001503329
ukb-b-19041	Type of cancer ICD10: C50.9	Type of cancer: ICD10: C50.9 Breast, unspecified || id:ukb-b-19041	Inverse variance weighted	98	0.001460823	0.000640138	0.022486823	1.00146189	1.000206173	1.002719184
ukb-b-14956	Type of cancer ICD10: C54.1	Type of cancer: ICD10: C54.1 Endometrium || id:ukb-b-14956	Inverse variance weighted	70	0.000208847	0.000363653	0.565763058	1.000208869	0.999496214	1.000922032
ukb-b-18157	Type of cancer ICD10: C56	Type of cancer: ICD10: C56 Malignant neoplasm of ovary || id:ukb-b-18157	Inverse variance weighted	45	0.000442529	0.000381128	0.245599571	1.000442627	0.999695565	1.001190248
ukb-b-1392	Type of cancer ICD10: C61	Type of cancer: ICD10: C61 Malignant neoplasm of prostate || id:ukb-b-1392	Inverse variance weighted	100	0.000931618	0.000788136	0.237184681	1.000932052	0.99938706	1.002479433
ukb-b-1316	Type of cancer ICD10: C64	Type of cancer: ICD10: C64 Malignant neoplasm of kidney, except renal pelvis || id:ukb-b-1316	Inverse variance weighted	49	0.000116614	0.00034976	0.738823581	1.000116621	0.999431246	1.000802465
ukb-b-4674	Type of cancer ICD10: D05.1	Type of cancer: ICD10: D05.1 Intraductal carcinoma in situ || id:ukb-b-4674	Inverse variance weighted	80	0.00024003	0.000361859	0.507123282	1.000240058	0.999530896	1.000949724
ukb-b-918	Type of cancer ICD10: D06.9	Type of cancer: ICD10: D06.9 Cervix, unspecified || id:ukb-b-918	Inverse variance weighted	94	-0.000652262	0.000477277	0.171740091	0.99934795	0.998413535	1.00028324
