# Supplementary material for: Comprehensive analysis of genetic associations and single-cell expression profiles reveals potential links between migraine and multiple diseases: a phenome-wide association study
Source: Front Neurol. 2024 Feb 7;15:1301208. doi: 10.3389/fneur.2024.1301208 (PMC10879407; doi:10.3389/fneur.2024.1301208)
Supplement: Supplementary file 2 [file Data_Sheet_1.ZIP › Raw data& relevant code/qPCR.csv]

	GAPDH						PRDM16						PHACTR1						CFDP1						PLCE1
circle	control			treatment			control			treatment			control			treatment			control			treatment			control			treatment
1	-376.755	-2,875.408	-181.211	-1,193.578	1,378.089	-318.900	1,345.137	55.556	631.981	-527.696	1,495.800	2,647.884	-537.082	-584.484	794.662	-2,013.924	-47.075	-102.742	78.874	-903.938	-74.976	87.529	84.574	85.595	321.882	-29.976	-219.988	-2,013.924	-47.075	-102.742
2	20.646	-2,587.938	-338.181	-733.058	838.292	-235.167	1,067.011	-770.311	1,238.719	218.937	100.523	1,800.363	-879.177	-666.142	138.173	-2,078.383	-234.563	-498.015	-40.040	-607.340	-147.269	-198.280	-177.466	-174.006	319.353	141.420	-220.817	-2,078.383	-234.563	-498.015
3	218.321	-1,290.194	-315.662	-80.011	287.711	14.601	-167.306	-1,203.237	552.266	-695.288	-1,560.286	181.564	-836.693	-404.355	-203.520	-1,711.623	-222.004	-662.195	-143.955	-473.734	-308.324	-301.410	-495.976	-73.599	214.406	389.324	-13.701	-1,711.623	-222.004	-662.195
4	440.305	-413.473	138.682	-25.849	-212.386	179.138	-719.647	-917.823	178.293	-1,574.604	-1,994.246	-674.406	-696.506	-578.817	115.499	-1,317.394	26.766	-198.101	-171.607	-295.519	-351.140	121.711	-689.782	153.965	82.327	87.731	93.599	-1,317.394	26.766	-198.101
5	194.031	146.958	144.857	254.906	-415.370	563.763	-720.347	-298.182	-66.875	-1,706.770	-1,638.364	-703.251	-412.944	-616.577	-19.022	-455.524	-74.245	130.188	-205.608	-230.905	-233.241	-5.278	-862.299	200.309	-144.385	-265.459	-200.159	-455.524	-74.245	130.188
6	77.120	319.022	-368.178	-47.383	-355.592	468.793	112.464	461.329	-193.633	-805.547	117.340	724.411	-559.085	-705.563	-312.097	-120.975	-95.968	-51.578	-136.456	-18.772	-100.925	-10.821	-185.222	36.021	-138.680	-223.345	-248.937	-120.975	-95.968	-51.578
7	40.545	584.274	-440.772	-260.703	-197.743	12.932	511.573	452.067	-244.594	-164.206	852.058	1,136.273	-203.890	-180.588	-151.251	645.949	-238.784	-150.211	-39.929	-302.818	-145.640	116.409	294.581	48.772	186.014	138.254	13.734	645.949	-238.784	-150.211
8	20.314	511.814	-28.692	-132.539	-201.981	-160.896	493.834	386.079	-243.234	319.370	1,006.676	873.994	144.836	373.754	-98.678	717.709	-37.568	-105.625	442.235	-317.927	-142.479	-120.440	210.720	-157.454	-45.006	-18.717	65.070	717.709	-37.568	-105.625
9	55.333	453.542	318.279	-27.108	-125.593	-160.741	284.884	166.142	-152.414	566.113	774.168	411.594	118.577	219.916	279.911	1,141.477	231.405	322.273	208.192	199.417	208.454	-166.389	896.437	-66.992	-136.906	-88.747	0.811	1,141.477	231.405	322.273
10	-44.933	291.653	349.127	207.449	79.974	-146.958	26.863	24.302	166.062	1,049.180	933.641	216.959	12.780	410.469	424.898	1,606.284	315.659	752.656	-173.367	394.351	259.329	-52.472	826.138	-343.444	60.175	-159.836	68.287	1,606.284	315.659	752.656
11	-561.196	-343.556	156.584	214.250	151.471	-457.057	84.921	297.751	204.512	1,194.619	1,058.047	-216.394	773.748	523.631	124.338	1,187.302	440.382	818.164	-285.301	381.547	192.646	-50.640	838.028	-342.655	409.505	-122.452	439.544	1,187.302	440.382	818.164
12	-599.005	-269.203	1.984	21.453	124.413	-519.594	76.314	210.032	281.090	993.303	1,055.645	-251.282	850.068	551.449	165.833	842.796	111.738	261.172	-89.723	534.798	6.615	-82.059	412.932	220.096	355.680	-6.642	-59.761	842.796	111.738	261.172
13	-367.752	545.822	33.185	-108.319	13.144	-309.687	304.814	584.422	160.918	1,309.363	702.743	132.501	1,043.849	663.377	-22.656	779.783	-114.235	-119.094	244.421	489.704	-41.319	-229.868	274.204	104.699	31.768	24.629	-173.793	779.783	-114.235	-119.094
14	-279.596	544.097	422.283	-85.690	386.777	-232.995	220.856	251.446	-158.352	1,194.270	462.176	-111.891	964.543	839.196	32.800	363.903	217.481	-16.180	127.436	377.209	262.255	192.151	511.492	194.403	-92.877	53.696	124.562	363.903	217.481	-16.180
15	-250.343	-323.112	53.409	123.730	535.473	72.490	-58.876	-56.738	-305.836	797.146	531.547	-545.662	559.176	686.842	205.381	-523.017	103.883	70.578	11.533	90.451	310.337	573.686	71.787	25.880	-216.340	21.393	145.378	-523.017	103.883	70.578
16	-300.629	-373.509	-78.673	42.530	456.419	48.556	109.061	364.352	-447.356	564.976	296.790	-716.027	625.855	298.005	-108.062	-959.929	-232.464	-373.977	198.299	14.682	595.455	554.791	-429.676	374.396	-400.696	87.773	128.451	-959.929	-232.464	-373.977
17	-161.899	40.922	180.855	38.384	323.330	-24.215	469.060	522.453	-330.520	274.488	358.309	-467.228	419.893	225.815	-122.880	-1,148.231	-432.046	-678.070	604.560	264.695	640.951	569.349	-612.271	476.171	-480.764	129.161	184.986	-1,148.231	-432.046	-678.070
18	322.846	74.916	118.399	51.696	307.975	41.448	-138.418	370.360	189.320	380.407	444.852	-315.515	302.815	95.321	-310.494	-1,048.510	-463.729	-327.602	492.274	414.707	407.986	150.337	-1,061.093	1,443.218	-628.976	-49.767	-340.812	-1,048.510	-463.729	-327.602
19	712.209	93.859	-56.743	-102.159	232.230	38.983	-532.184	14.512	-151.883	-5.416	41.341	-681.439	-309.303	-188.438	-154.921	-545.102	-155.795	265.773	67.653	25.461	-56.049	-313.129	-1,360.672	2,358.375	-455.872	3.003	-383.461	-545.102	-155.795	265.773
20	484.329	7.576	-284.048	3.628	-31.769	212.161	-193.751	-81.594	-201.496	-310.462	-398.354	-1,085.186	-716.225	-583.362	496.785	405.174	260.600	1,850.179	-95.148	-249.132	-209.112	-466.477	-994.502	3,242.267	224.638	112.309	25.175	405.174	260.600	1,850.179
21	482.676	-64.040	-344.876	199.153	-157.819	59.251	357.884	-325.621	196.230	-3.699	-652.366	-838.719	-202.531	-768.622	2,692.069	2,430.567	1,954.526	4,941.953	-174.559	-723.550	-57.236	-479.450	-533.918	6,042.971	408.653	261.783	142.096	2,430.567	1,954.526	4,941.953
22	716.246	-537.370	-109.675	-57.742	-268.420	-63.891	-13.968	-41.672	37.445	-532.584	-690.128	-164.272	-683.570	-861.452	6,906.431	7,294.085	4,760.952	11,415.234	-880.950	-616.928	-179.869	-374.845	315.690	10,636.620	520.640	432.402	51.397	7,294.085	4,760.952	11,415.234
23	919.804	-222.341	-40.072	-310.359	-223.931	-25.115	-342.660	-70.840	2.546	-941.064	-666.081	1,011.539	-1,195.391	-733.743	14,834.457	16,299.782	11,343.440	23,600.156	-935.516	175.842	-307.018	227.440	2,829.735	20,923.926	252.478	615.465	-136.444	16,299.782	11,343.440	23,600.156
24	1,494.991	934.402	360.461	-227.677	-708.313	52.926	9.042	-342.227	321.320	-787.742	-362.741	845.088	-744.126	-179.893	30,085.766	33,951.051	24,716.195	46,584.125	-334.384	155.503	-295.623	921.224	8,712.812	40,266.965	-5.781	830.635	-86.718	33,951.051	24,716.195	46,584.125
25	1,724.810	1,336.025	495.319	176.250	-952.910	180.977	145.350	-37.008	206.191	-1,115.855	-672.768	834.364	229.975	983.246	57,595.156	64,254.805	47,910.793	84,399.492	-214.423	-65.958	-456.053	2,410.025	19,832.295	72,512.367	-16.040	981.628	285.309	64,254.805	47,910.793	84,399.492
26	2,166.708	1,951.398	770.623	132.111	-522.054	155.128	-136.624	-169.598	192.695	-1,169.131	-860.045	402.987	1,667.982	3,825.650	102,810.609	111,759.648	87,114.641	140,855.672	-93.588	-140.157	-422.713	5,405.145	40,763.738	120,013.891	92.048	1,013.203	-124.614	111,759.648	87,114.641	140,855.672
27	4,307.773	4,004.345	2,286.272	144.504	-243.585	184.259	-183.137	-560.707	635.378	-178.923	-259.049	381.841	3,616.052	9,921.297	165,691.188	175,071.953	146,613.938	210,287.375	160.576	-82.969	222.182	12,767.602	77,165.391	178,038.656	291.250	1,219.732	-244.153	175,071.953	146,613.938	210,287.375
28	7,169.320	6,916.081	4,018.170	1,114.672	538.244	761.947	-339.243	-414.157	805.199	361.219	333.478	420.894	9,405.552	21,346.115	236,059.797	241,801.953	221,632.969	277,752.313	1,154.470	25.462	413.967	25,749.363	132,178.594	231,489.906	820.663	1,609.647	-31.260	241,801.953	221,632.969	277,752.313
29	12,852.772	13,605.918	8,292.170	2,002.457	1,983.007	1,434.387	215.241	351.371	1,094.921	2,037.204	1,829.826	2,254.904	20,215.809	42,727.574	297,026.313	298,698.469	296,698.125	330,064.094	2,132.083	433.263	1,309.377	48,790.148	202,929.063	270,617.594	997.962	2,349.621	330.080	298,698.469	296,698.125	330,064.094
30	23,904.369	24,150.201	16,023.732	4,352.322	4,004.101	2,538.969	1,738.853	1,560.218	2,309.062	6,028.736	5,097.158	6,659.266	40,217.832	78,896.656	340,570.250	339,083.250	354,249.719	366,530.750	4,505.004	2,258.115	3,083.448	88,572.891	275,194.875	297,522.250	1,667.735	3,132.618	814.876	339,083.250	354,249.719	366,530.750
31	44,566.004	43,651.508	30,405.955	7,810.109	7,779.844	4,571.548	3,821.520	3,903.593	3,386.152	12,936.183	12,061.861	13,780.753	75,010.758	133,381.063	369,455.500	367,171.688	393,783.625	391,236.000	10,692.840	4,840.471	5,845.049	145,915.188	333,744.188	316,618.375	3,670.698	4,816.631	1,713.114	367,171.688	393,783.625	391,236.000
32	80,531.234	79,109.992	56,720.727	14,936.239	15,549.618	8,965.380	8,571.707	9,189.519	6,007.722	25,375.898	24,766.104	28,347.551	130,955.641	205,850.375	388,928.594	387,317.031	420,870.375	408,947.000	19,651.676	8,829.214	10,892.155	215,884.063	376,310.625	330,414.250	6,947.119	7,741.797	3,715.703	387,317.031	420,870.375	408,947.000
33	138,490.984	136,969.250	102,986.609	28,370.879	30,990.834	16,883.088	17,222.529	18,988.680	11,847.956	49,169.676	47,704.625	55,291.039	206,842.125	278,415.406	402,874.563	402,697.844	440,450.500	422,858.063	36,365.441	16,874.594	21,125.623	280,659.281	405,667.281	341,020.313	13,931.621	13,863.126	8,082.909	402,697.844	440,450.500	422,858.063
34	220,006.063	216,969.000	174,358.844	52,826.008	58,288.031	31,794.510	33,642.629	37,166.676	23,673.758	88,161.156	84,555.516	99,254.008	290,664.406	335,717.125	414,031.219	414,308.875	455,367.688	431,978.375	67,260.617	31,158.359	40,429.914	328,437.531	427,485.438	348,359.031	25,945.654	25,505.627	16,558.482	414,308.875	455,367.688	431,978.375
35	310,944.000	304,489.313	265,834.594	94,472.688	104,027.281	57,542.793	63,185.949	68,331.094	43,103.453	146,721.891	139,859.984	160,909.625	361,504.844	372,361.625	422,020.344	421,440.156	465,798.156	438,362.594	118,971.688	57,379.824	74,105.977	358,328.938	442,373.438	354,276.469	47,582.648	46,730.559	32,178.346	421,440.156	465,798.156	438,362.594
36	389,466.000	377,359.500	358,926.313	157,778.609	170,358.656	99,470.969	110,254.664	117,322.523	77,173.008	219,507.188	208,357.563	235,809.031	410,250.000	394,659.906	427,139.000	427,510.625	473,453.313	443,965.531	193,697.797	102,443.711	127,791.602	378,566.969	453,063.656	358,339.219	84,130.484	82,342.453	59,451.977	427,510.625	473,453.313	443,965.531
37	443,852.594	426,538.188	433,545.313	239,801.203	250,977.422	159,608.422	175,625.594	181,921.188	128,393.531	290,593.656	274,334.281	305,990.625	441,446.531	409,809.219	430,616.375	431,357.594	478,545.781	447,873.438	280,136.750	169,841.547	200,160.125	393,385.406	460,962.875	361,066.969	138,137.359	137,986.516	104,713.047	431,357.594	478,545.781	447,873.438
38	477,329.469	455,821.375	483,509.125	325,827.250	327,005.156	230,458.969	247,877.984	250,959.750	193,393.094	345,026.125	324,111.500	357,365.344	462,963.719	420,952.094	434,188.125	434,943.188	482,889.250	450,859.500	358,311.156	254,832.594	277,661.125	404,219.344	467,194.719	363,593.750	204,397.016	211,119.125	169,404.328	434,943.188	482,889.250	450,859.500
39	497,235.063	472,943.438	515,849.625	396,055.719	382,256.563	295,067.625	311,696.625	308,886.469	260,087.078	379,903.344	355,199.344	391,063.313	478,648.438	428,937.656	436,404.063	438,354.656	485,821.969	453,250.000	408,893.156	337,751.969	342,590.000	411,600.781	472,588.906	365,490.844	268,421.031	287,166.219	246,380.109	438,354.656	485,821.969	453,250.000
40	508,635.344	483,314.375	534,758.438	441,235.813	413,681.750	339,350.750	351,899.156	344,964.500	307,699.906	400,963.094	373,646.500	409,778.500	488,876.594	433,724.844	437,507.563	440,521.375	488,024.813	454,470.750	433,605.688	392,066.719	386,825.031	416,462.875	475,509.813	366,553.531	314,109.250	344,944.594	312,708.281	440,521.375	488,024.813	454,470.750
