# Supplementary material for: Comprehensive analysis of genetic associations and single-cell expression profiles reveals potential links between migraine and multiple diseases: a phenome-wide association study
Source: Front Neurol. 2024 Feb 7;15:1301208. doi: 10.3389/fneur.2024.1301208 (PMC10879407; doi:10.3389/fneur.2024.1301208)
Supplement: Supplementary file 2 [file Data_Sheet_1.ZIP › Raw data& relevant code/risk_loc.csv]

Locus number	Locus ID	Rsid	Chromosome	Position_GRCh37	Effect allele	Other allele	Eaf	Beta	SE	OR	95%-CI	P-value	i2	Q statistic	Q P-value	Number of studies	Number of samples	Effective sample size	Nearest protein-coding genes (20kb)	Nearest protein-coding genes (250kb)	Nearest non-protein-coding genes (20kb)	Nearest non-protein-coding genes (250kb)
1	PRDM16	rs10218452	1	3075597	G	A	0.228718	0.110043	0.00618	1.116326071	(1.10-1.13)	7.26E-71	0.527673	8.468715	0.075841	5	868332	148426	PRDM16	PRDM16,MMEL1,ACTRT2,TTC34,MEGF6,ARHGEF16	RP1-163G9.2,RP11-22L13.1	LINC00982,AL008733.1,RP13-436F16.1,RP11-740P5.3,RP1-163G9.2,RP11-740P5.2,RP11-22L13.1,RP11-168F9.2,MIR551A
2	CAMTA1	rs10128028	1	7055843	T	C	0.518501	0.029818	0.005159	1.030267008	(1.02-1.04)	7.66E-09	0.509607	8.156718	0.086003	5	872398	150496	CAMTA1	CAMTA1	RP11-334N17.1	RNU1-8P,RP11-242F24.1,RP11-312B8.2,RP11-312B8.1,RP11-334N17.1,snoU13
3	TMEM51	rs12057629	1	15538493	C	T	0.356375	0.04	0.005365	1.040810774	(1.03-1.05)	9.38E-14	0.186465	4.916815	0.29594	5	872398	151468	C1orf195,TMEM51	FHAD1,KAZN,EFHD2,C1orf195,TMEM51,CELA2A,CTRC	TMEM51-AS1,RP1-21O18.3	TMEM51-AS1,RP1-21O18.3,RP3-467K16.4,RP3-467K16.2,RP3-467K16.7
4	INPP5B	rs28739509	1	38366907	C	T	0.272555	0.038592	0.006103	1.039346344	(1.03-1.05)	2.64E-10	0	1.61976	0.805236	5	839795	135413	MANEAL,YRDC,C1orf122,MTF1,AL929472.1,INPP5B	SNIP1,DNALI1,EPHA10,CDCA8,MANEAL,RSPO1,C1orf109,UTP11L,FHL3,SF3A3,INPP5B,MTF1,C1orf122,YRDC,GNL2,AL929472.1,POU3F1	RP11-109P14.2,RP11-109P14.9,ACTN4P2,RP11-109P14.8,RP11-109P14.10,RNU6-584P,SNORA63	Y_RNA,RP3-423B22.5,RNU6-510P,RNU6-584P,RP11-109P14.2,RP11-109P14.10,RP11-109P14.9,FTH1P1,RP11-109P14.8,snoU13,ACTN4P2,SNORA63,RP5-884C9.2,RP5-884C9.3,MIR3659
5	MACF1	rs1472662	1	39590409	T	G	0.215808	0.035213	0.006245	1.035840319	(1.02-1.05)	1.75E-08	0	3.997257	0.406377	5	872397	151511	MACF1,KIAA0754,BMP8A,PABPC4	RHBDL2,MACF1,GJA9,NDUFS5,AKIRIN1,RRAGC,MYCBP,KIAA0754,BMP8A,PABPC4,HEYL,NT5C1A,HPCAL4,PPIE,BMP8B,OXCT2,TRIT1	RNU6-608P,RNA5SP44,RP11-416A14.1,RP11-420K8.1,HSPE1P8,OXCT2P1,RP11-69E11.4,PPIEL,RP11-69E11.8,SNORA55	RP11-420K8.1,RNU6-605P,RNU6-608P,Y_RNA,HSPE1P8,RNA5SP44,RP11-781D11.1,RP5-864K19.4,RP11-416A14.1,OXCT2P1,RP11-69E11.4,PPIEL,SNORA55,RP11-69E11.8,RP1-144F13.3,RP1-144F13.4,RNU7-121P,RP1-118J21.25,RP1-118J21.24
6	C1orf87	rs11578492	1	60529980	C	A	0.42011	0.031385	0.005398	1.031882702	(1.02-1.04)	6.25E-09	0.374825	4.798654	0.187148	4	866457	140872	C1orf87	C1orf87,CYP2J2,HOOK1	PGBD4P8,RP11-575B7.3	PGBD4P8,RP11-575B7.3,RN7SL475P
7	near LEPR	rs7511672	1	66178918	G	A	0.538291	0.031258	0.005161	1.031751661	(1.02-1.04)	1.43E-09	0.036938	4.153421	0.385641	5	872398	151059		PDE4B,LEPR,LEPROT,DNAJC6	RN7SL854P	RNU2-15P,RP11-430H12.2,RP4-630A11.3,snoU13,RN7SL854P
8	near RP4-598G3.1	rs56019088	1	73891226	I	D	0.48364	0.045189	0.006295	1.046225578	(1.03-1.06)	7.32E-13	0	0.669135	0.413353	2	625035	101049			RP4-660H19.1,KRT8P21,RN7SKP19,RP4-598G3.1,RP4-788P17.1	RNU6-1246P,RP11-262K1.1,RP4-660H19.1,KRT8P21,RN7SKP19,RP4-598G3.1,RP4-788P17.1,RNA5SP50
9	TGFBR3	rs11165300	1	92177663	G	T	0.238911	0.032899	0.006019	1.033446156	(1.02-1.05)	4.72E-08	0.685155	12.704651	0.012813	5	872398	151803	TGFBR3	TGFBR3,CDC7,BRDT		HSP90B3P,RP11-91I11.1,RP11-47K11.2,RN7SL653P,RN7SL235P
10	near TSPAN2	rs2078371	1	115677183	C	T	0.117396	0.106181	0.007819	1.112023134	(1.10-1.13)	5.87E-42	0.595167	9.880614	0.042487	5	872398	157862	TRIM33,BCAS2,DENND2C,AMPD1,NRAS,CSDE1,SIKE1,NGF	TRIM33,BCAS2,SYT6,DENND2C,AMPD1,NRAS,CSDE1,SIKE1,SYCP1,TSHB,NGF,TSPAN2	RP4-591B8.3,RP4-591B8.2,EIF2S2P5,Y_RNA,PKMP1,RN7SL432P,RP4-663N10.1	Y_RNA,RP4-543J13.1,RP4-591B8.2,PKMP1,EIF2S2P5,RP4-591B8.3,RN7SL432P,NR1H5P,RP4-663N10.1,RP4-666F24.3,RP4-663N10.2,AL512638.1
11	near ADAMTSL4	rs6693567	1	150510660	C	T	0.268579	0.043464	0.00586	1.044422394	(1.03-1.06)	1.25E-13	0	2.420678	0.658894	5	872398	148240	FCGR1A,HIST2H2BF,HIST2H3D,HIST2H4A,HIST2H4B,HIST2H3C,HIST2H2AA4,HIST2H2AA3,HIST2H3A,HIST2H2AB,HIST2H2AC,BOLA1,HIST2H2BE,SV2A,SF3B4,MTMR11,OTUD7B,C1orf51,MRPS21,C1orf54,RPRD2,TARS2,ECM1,ADAMTSL4,AL356356.1,ADAMTSL4-AS1,HIST1H4A,AC242988.1	SF3B4,HIST2H2AB,HIST2H2AC,HIST2H3D,MTMR11,OTUD7B,SV2A,BOLA1,HIST2H2BE,HIST2H4B,HIST2H3C,HIST2H2AA4,HIST2H2AA3,HIST2H2BF,FCGR1A,FAM231D,PPIAL4C,HIST2H3A,HIST2H4A,VPS45,PLEKHO1,ANP32E,CA14,APH1A,C1orf54,C1orf51,MRPS21,PRPF3,ECM1,TARS2,RPRD2,ADAMTSL4,ENSA,GOLPH3L,MCL1,ADAMTSL4-AS1,AL356356.1,HORMAD1,CTSS,AC242842.2,HIST1H4A,AC242842.1,AC243772.2,AC242988.1	RP11-196G18.21,RP11-196G18.3,RP11-196G18.1,RP11-353N4.5,RP11-196G18.23,HIST2H2BD,HIST2H2BC,RP11-196G18.22,RP11-196G18.24,LINC00568,RP11-54A4.2,MIR4257	AL358813.1,RNVU1-20,HIST2H2BD,AL358813.2,RNVU1-19,RP11-353N4.8,RP11-353N4.6,RP11-196G18.21,RP11-196G18.3,RP11-353N4.1,RP11-353N4.7,RP11-353N4.5,RP11-353N4.3,RP11-353N4.4,RP11-353N4.2,RP11-277L2.3,RP11-196G18.1,HIST2H2BC,RNU1-68P,RP11-196G18.22,RP11-196G18.23,RP11-277L2.5,RP11-277L2.4,RP11-277L2.6,RP11-196G18.24,RP11-458I7.1,RN7SL480P,RNU2-17P,RP4-790G17.7,snoU13,LINC00568,RP11-54A4.2,SNORA40,RN7S…
12	MEF2D	rs2274319	1	156450873	T	C	0.347186	0.072653	0.005395	1.075357323	(1.06-1.09)	2.74E-41	0	0.747022	0.945406	5	872397	151588	C1orf61,MEF2D	RHBG,HAPLN2,PAQR6,CCT3,TMEM79,C1orf61,PMF1-BGLAP,BCAN,GPATCH4,VHLL,MEF2D,SLC25A44,IQGAP3,SMG5,C1orf85,NES,APOA1BP,TTC24,TSACC,BGLAP,PMF1,CRABP2,ISG20L2,RRNAD1,MRPL24,HDGF	MIR9-1,RP11-98G7.1,Y_RNA,RP11-284F21.8	Y_RNA,MIR9-1,AL589685.1,RP11-98G7.1,RP11-284F21.7,RP11-139I14.2,snoU13,SNORA26,RP11-284F21.8,AL365181.1,RP11-284F21.10,RP11-284F21.9,RP11-284F21.11,RP11-66D17.3,RP11-66D17.5,PRCC
13	RABGAP1L	rs11487328	1	174601659	G	C	0.745764	0.048358	0.008568	1.049546326	(1.03-1.07)	0.000000017	0	0.485206	0.784583	3	777279	71846	DARS2,ZBTB37,RABGAP1L,GPR52,TNN,KIAA0040	KLHL20,DARS2,RC3H1,ANKRD45,CENPL,SERPINC1,ZBTB37,RABGAP1L,GPR52,CACYBP,MRPS14,TNN,KIAA0040,TNR	GAS5,SNORD78,GAS5-AS1,RPL30P1,RP11-160H22.5,snoU13,AL022400.1,RP4-809F4.1,BANF1P4,NDUFAF4P4,RP1-102G20.2,RABGAP1L-IT1,RP1-102G20.4,RP1-102G20.5,RP5-1114G22.2	GAS5,RN7SKP160,RNA5SP68,SNORD78,RP11-360D2.1,RC3H1-IT1,RP11-160H22.3,RP3-436N22.3,RP11-360D2.2,snoU13,RPL30P1,RNA5SP67,Y_RNA,GAS5-AS1,RP11-160H22.5,AL022400.1,RP4-809F4.1,BANF1P4,NDUFAF4P4,RABGAP1L-IT1,RP1-102G20.2,RP1-102G20.4,RP1-102G20.5,RNU6-307P,SDCCAG3P2,RP5-1114G22.2,RP5-1114G22.1,RP3-518E13.2
14	PLA2G4A	rs6668908	1	186913055	G	T	0.669233	0.030687	0.005482	1.031162699	(1.02-1.04)	2.22E-08	0	3.327934	0.504519	5	872398	150322	PLA2G4A	PLA2G4A,PTGS2		LINC01036,RP5-973M2.2
15	near MAPKAPK2	rs56140113	1	206843108	C	T	0.780053	0.036807	0.00637	1.037492765	(1.02-1.05)	7.76E-09	0	1.791556	0.774027	5	872398	143641	EIF2D,DYRK3,MAPKAPK2	IL19,EIF2D,MAPKAPK2,SRGAP2,RASSF5,IL20,DYRK3,C1orf147,IKBKE,IL10,IL24,FAIM3,PIGR,FCAMR	RP11-343H5.6,SNORD112,RP11-343H5.4,Y_RNA	Y_RNA,RP11-343H5.6,RP11-534L20.4,SRGAP2-AS1,RP11-343H5.4,SNORD112,RP11-534L20.5,RP11-564A8.4,RP11-564A8.8,CH17-76K2.4
16	KIF26B	rs72764846	1	245847455	G	A	0.783771	0.037521	0.006426	1.0382338	(1.03-1.05)	5.41E-09	0	3.350826	0.50092	5	872398	142894	KIF26B	KIF26B,SMYD3	RP11-522M21.3	RP11-522M21.3,RP11-522M21.2
17	THADA	rs12712881	2	43649780	A	C	0.434536	0.032774	0.005219	1.033316983	(1.02-1.04)	3.5E-10	0	0.204539	0.995114	5	872294	149415	THADA,PLEKHH2	ZFP36L2,THADA,PLEKHH2,DYNC2LI1,ABCG5,ABCG8	RNU6-958P,Y_RNA	RNU6-242P,AC010883.5,AC093609.1,RNU6-958P,Y_RNA,AC011242.5,AC011242.6,RN7SKP66
18	ANKRD36C	rs4907224	2	96576609	A	T	0.675732	0.035813	0.005933	1.03646201	(1.02-1.05)	1.63E-09	0	1.849804	0.763359	5	844998	129650	ANKRD36C,GPAT2,ASTL,ADRA2B,DUSP2,STARD7,TMEM127,CIAO1,SNRNP200,NCAPH	TRIM43,ANKRD36C,GPAT2,ADRA2B,ASTL,DUSP2,STARD7,TMEM127,CIAO1,SNRNP200,ITPRIPL1,NCAPH,ARID5A,KANSL3	AC008268.2,LINC00342,RN7SL210P,FAHD2CP,AC012307.2,STARD7-AS1,AC021188.4	OR7E102P,UBTFL3,AC009237.8,LINC00342,AC009237.5,AC009237.10,AC009237.16,AC009237.6,AC009237.4,AC008268.1,TRIM64FP,TRIM43B,AC009237.13,AC009237.2,TRIM51JP,AC008268.2,AC009237.11,AC009237.17,AC009237.14,RP11-440D17.1,RP11-440D17.2,RP11-440D17.3,RP11-440D17.4,RN7SL210P,FAHD2CP,AC012307.2,STARD7-AS1,AC021188.4,NEURL3,RP11-363D14.1,FER1L5
19	ZEB2	rs7564469	2	145258445	C	T	0.160786	0.041248	0.007051	1.042110517	(1.03-1.06)	5.06E-09	0	0.733122	0.947182	5	872294	149066	ZEB2	GTDC1,ZEB2	ZEB2-AS1	AC009951.1,AC009951.2,AC010090.1,TEX41,ZEB2-AS1,AC023128.1,AC023128.2
20	near AC064865.1	rs895219	2	146037564	C	T	0.300106	0.036982	0.005587	1.037674343	(1.03-1.05)	3.74E-11	0	1.941771	0.746468	5	872294	152523			AC064865.1	TEX41,RPL6P5,AC064865.1,snR65
21	near RNU6-546P	rs843215	2	156416638	G	A	0.467709	0.028679	0.005149	1.029094202	(1.02-1.04)	2.61E-08	0.366986	6.318976	0.17656	5	872294	151506				RNU6-546P,MTND4P28,AC092662.6,MTND5P30,MTND6P9
22	MYO3B	rs4668251	2	171234235	G	C	0.709559	0.033415	0.005779	1.033979552	(1.02-1.05)	7.58E-09	0.55708	9.03098	0.06033	5	872294	145294	MYO3B	MYO3B		AC012594.1,HMGB1P4,AC007277.3
23	near HOXD10	rs72923449	2	176978383	C	A	0.035696	0.077728	0.014215	1.080828633	(1.05-1.11)	4.66E-08	0.593322	9.835798	0.043286	5	872294	143771	HOXD9,HOXD10,HOXD11,HOXD8,HOXD13,HOXD12,HOXD3,HOXD4,HOXD1	HOXD3,MTX2,HOXD9,HOXD10,HOXD11,KIAA1715,HOXD4,EVX2,HOXD8,HOXD1,HOXD13,HOXD12	AC009336.1,HOXD-AS2,MIR10B,RP11-387A1.5,HOXD-AS1,AC009336.24,AC016739.2	MIR10B,AC009336.1,AC016739.2,AC016739.1,HOXD-AS1,AC009336.24,HOXD-AS2,AC073069.2,AC016751.3,AC016751.2,RP11-387A1.5,AC068706.1,AC068706.2
24	CARF	rs138556413	2	203832867	C	T	0.963567	0.129319	0.015887	1.138053105	(1.10-1.17)	4.15E-16	0	1.069703	0.899049	5	843709	112860	BMPR2,FAM117B,CARF,NBEAL1,ABI2,RAPH1	NOP58,FAM117B,BMPR2,WDR12,ICA1L,CARF,NBEAL1,ABI2,RAPH1,CYP20A1,CD28	AC073410.1,RP11-27M5.1,AC011737.2	SNORD70,AC064836.3,AC009960.1,AC009960.6,AC009960.7,AC009960.2,AC009960.3,AC009960.4,AC073410.1,AC009960.5,MTND4P30,SNORD11,RN7SL40P,RN7SL753P,RP11-27M5.1,SNORD11B,RP11-686O6.2,RP11-686O6.1,KRT8P15,AC098831.4,AC010900.2,AC011737.2,SNORA1,AC023271.2,AC023271.1,RPL7P14,RP11-544H14.1,MRPL50P2,RP11-363J17.1,RN7SL670P,AC125238.2,AC125238.3
25	near TRPM8	rs10166942	2	234825093	T	C	0.805077	0.099232	0.006619	1.104322473	(1.09-1.12)	9.35E-51	0.285034	5.594672	0.231532	5	872294	145450	MROH2A,HJURP,TRPM8	SPP2,UGT1A6,UGT1A1,TRPM8,UGT1A10,UGT1A9,UGT1A8,UGT1A4,UGT1A5,UGT1A7,MROH2A,HJURP,UGT1A3	MSL3P1,AC005538.5	AC114812.5,RPL17P11,UGT1A13P,MSL3P1,AC114812.8,DNAJB3,UGT1A12P,UGT1A2P,AC005538.5,UGT1A11P,AC114812.10,AC114812.9,AC006037.2
26	near TGFBR2	rs7371912	3	30472786	A	G	0.302852	0.043988	0.005685	1.044969815	(1.03-1.06)	1.06E-14	0	0.572803	0.966037	5	872294	146549		TGFBR2		U3,AC096921.2,AC116035.2,AC116035.1,AC137674.2,AC137674.1,RP11-1024P17.1
27	ATRIP	rs7618883	3	48498456	T	A	0.457585	0.02845	0.005184	1.028858567	(1.02-1.04)	4.16E-08	0.278429	5.543457	0.235936	5	872294	149922	FBXW12,PLXNB1,CCDC51,TMA7,ATRIP,TREX1,SHISA5,PFKFB4	UQCRC1,PFKFB4,UCN2,CAMP,FBXW12,PLXNB1,TREX1,SHISA5,CDC25A,ATRIP,COL7A1,TMEM89,ZNF589,CCDC51,NME6,SPINK8,TMA7,SLC26A6,CELSR3,NCKIPSD,IP6K2,PRKAR2A	RN7SL321P,RP11-24C3.2,AC104448.1	Y_RNA,MIR711,MRPS18AP1,FCF1P2,NDUFB1P1,RP11-24C3.2,RP11-1029M24.1,SNRPFP4,MIR2115,RNU7-128P,AC104448.1,RN7SL321P,MIR4443,MIR4793,RP11-148G20.1,RP11-572O6.1
28	near HNRNPA3P8	rs950570	3	80302512	T	C	0.070819	0.056693	0.009963	1.058330853	(1.04-1.08)	0.000000013	0.581917	9.567485	0.048379	5	872294	153098		ROBO1	HMGB1P38,OSBPL9P1,HNRNPA3P8	AC117479.1,HMGB1P38,OSBPL9P1,HNRNPA3P8,RP11-481N16.1
29	near CADM2	rs73138150	3	86149109	T	A	0.31676	0.032618	0.005803	1.033155798	(1.02-1.04)	1.95E-08	0.517974	8.298311	0.081242	5	872294	137212	CADM2	CADM2	CADM2-AS1,PRKRIRP2,snoZ40	CADM2-AS2,CADM2-AS1,PRKRIRP2,snoZ40,RNU6-1129P,RP11-789F5.1,RN7SKP284
30	near C3orf38	rs6795209	3	88210464	A	G	0.191251	0.041261	0.007239	1.042124064	(1.03-1.06)	1.23E-08	0	3.040815	0.551019	5	866839	123374	CGGBP1,RP11-159G9.5,ZNF654,C3orf38	ZNF654,CGGBP1,C3orf38,HTR1F,RP11-159G9.5	CBX5P1	RNU6ATAC6P,CBX5P1,ABCF2P1,Y_RNA
31	ITGB5	rs1499963	3	124607055	C	T	0.679113	0.032139	0.005556	1.032661035	(1.02-1.04)	7.48E-09	0	0.712164	0.94982	5	872293	148656	ITGB5,MUC13	UMPS,KALRN,ITGB5,MUC13,HEG1,SLC12A8	ENO1P3	RNU6-230P,RP11-71H17.1,ENO1P3,ITGB5-AS1,RNA5SP137,RP11-71H17.7,MIR544B,AC080008.1,RP11-71H17.9,MIR5092
32	near GPR149	rs13078967	3	154289946	A	C	0.973267	0.145952	0.017759	1.157140644	(1.12-1.20)	2.16E-16	0.239934	5.262699	0.261389	5	872293	121866	DHX36,GPR149	DHX36,ARHGEF26,GPR149	snoU13,RP11-656A15.1,CTD-2501O3.3,RPL9P15	DDX50P2,ARHGEF26-AS1,RP11-656A15.1,snoU13,CTD-2501O3.3,CTD-2501O3.2,RPL9P15,RP11-439C8.1,RP11-439C8.2
33	near SEC63P2	rs73805934	4	35469918	G	C	0.822895	0.041945	0.006879	1.042837121	(1.03-1.06)	1.11E-09	0.072087	4.310747	0.365581	5	872294	145002			SEC63P2,RNU6-573P	RNU6-573P,SEC63P2
34	near SPINK2	rs7684253	4	57727311	T	C	0.550329	0.039211	0.005187	1.039989898	(1.03-1.05)	4.21E-14	0.405852	6.732332	0.150728	5	872294	150193	REST,NOA1,POLR2B	SPINK2,NOA1,IGFBP7,REST,POLR2B,HOPX,THEGL	RP11-738E22.3,snoU13	snoU13,RN7SL492P,RPL17P20,UBE2CP3,RP11-533F5.2,RNU6-998P,Y_RNA,RN7SL357P,RP11-738E22.3,IGFBP7-AS1,RP11-300M6.1
35	ANKDD1B	rs42854	5	74963277	G	C	0.311652	0.039387	0.005513	1.040172953	(1.03-1.05)	9.4E-13	0.794795	19.492724	0.000629	5	872294	153372	POC5,ANKDD1B	POLK,COL4A3BP,POC5,ANKDD1B	RNU6-680P,SLC25A5P9	RNU6-680P,RP11-524L6.4,SLC25A5P9,CTC-366B18.2,RNU7-175P,CTC-366B18.4,BIN2P2,RP11-524L6.3,RP11-524L6.2
36	near SSBP2	rs12653216	5	81129663	T	C	0.21193	0.037031	0.006416	1.03772519	(1.02-1.05)	8.08E-09	0.044293	4.185385	0.381498	5	872294	145450		ATG10,SSBP2	CTD-2249K22.1	ATG10-IT1,SHFM1P1,PPIAP11,CTD-2249K22.1,AC114969.1,ATG10-AS1,RN7SL378P
37	near ZNF474	rs11957829	5	121515195	G	A	0.17189	0.041098	0.006803	1.041954212	(1.03-1.06)	1.58E-09	0	1.286175	0.863717	5	872293	151796	ZNF474	LOX,SNCAIP,ZNF474,SRFBP1	CTC-441N14.2,CTC-441N14.1,CTC-441N14.4	CTC-441N14.2,CTC-441N14.1,CTD-2280E9.1,CTC-441N14.4,CTD-2544H17.1,CTD-2544H17.2,CTC-210G5.1
38	SNX24	rs246326	5	122306398	T	C	0.125645	0.047567	0.007702	1.048716463	(1.03-1.06)	6.8E-10	0	3.879386	0.422575	5	872294	153448	SNX2,SNX24,PPIC	SNX24,SNX2,PPIC,PRDM6	AC093267.1,snoU13,CTB-36H16.2,RP11-359P5.1,RN7SL689P,RN7SL711P	AC093267.1,ARGFXP1,RP11-166A12.1,snoU13,CTB-36H16.2,RN7SL689P,RP11-359P5.1,RN7SL711P,AC106786.1,CTD-2347I17.1
39	near POU4F3	rs10038882	5	145752008	T	C	0.748493	0.042486	0.005987	1.043401449	(1.03-1.06)	1.33E-12	0	0.738659	0.946477	5	872294	148198		POU4F3,RBM27,LARS,TCERG1,GPR151,PPP2R2B	CTC-359M8.3,CTC-359M8.1,CTB-1H10.1	RNU7-180P,RP11-449H3.1,RP11-449H3.2,CTB-1H10.1,CTC-359M8.3,CTC-359M8.1,CTB-99A3.1,RP11-118M9.3,RNA5SP196
40	TIGD6|HMGXB3	rs4705403	5	149380493	A	G	0.103683	0.047078	0.00825	1.048203766	(1.03-1.07)	1.18E-08	0	2.954452	0.565476	5	872294	158097	PDE6A,SLC26A2,TIGD6,HMGXB3,CSF1R	SLC6A7,CDX1,PDE6A,PDGFRB,SLC26A2,CSF1R,TIGD6,PPARGC1B,HMGXB3,CAMK2A,ARSI	AC011406.2,RPS20P4,snoU13	MIR378A,Y_RNA,RPL7P1,snoU13,RPS20P4,RN7SL868P,AC008427.2,AC011406.2
41	near NKX2-5	rs6556059	5	172645766	T	C	0.362528	0.033553	0.005459	1.034122251	(1.02-1.05)	8.16E-10	0	2.764461	0.597983	5	872294	145202	BNIP1,NKX2-5	BNIP1,STC2,ATP6V0E1,RPL26L1,CREBRF,NKX2-5,ERGIC1	RPL7AP33,Y_RNA	RNU6-500P,Y_RNA,SNORA74B,RNA5SP200,CDC42P5,CTC-308K20.1,CTC-308K20.2,CTC-308K20.4,CTC-209H22.3,RPL7AP33,CTC-308K20.3,CTB-32H22.1,CTB-164N12.1
42	NSD1	rs10866704	5	176676461	A	T	0.738677	0.037919	0.006762	1.038647099	(1.02-1.05)	0.000000021	0.319708	4.40987	0.220472	4	860898	113297	NSD1,PRELID1,RAB24,MXD3	F12,ZNF346,DBN1,FGFR4,LMAN2,PRELID1,RAB24,PRR7,SLC34A1,NSD1,GRK6,PDLIM7,PFN3,UIMC1,RGS14,MXD3,DOK3,DDX41,FAM193B	CTD-2301A4.3,CTD-2301A4.5	PRR7-AS1,CTD-2301A4.3,CTD-2301A4.1,ZNF346-IT1,RN7SL562P,CTD-2301A4.5,RP11-1334A24.6
43	PHACTR1	rs9349379	6	12903957	A	G	0.590207	0.077238	0.005328	1.080299157	(1.07-1.09)	1.41E-47	0.494579	7.914187	0.094773	5	872294	145647	PHACTR1	PHACTR1,TBC1D7		AL354680.1,RNU1-11P,RP1-257A7.4,RP1-257A7.5
44	near PRL	rs9295536	6	22131929	C	A	0.561698	0.035501	0.005184	1.036138684	(1.03-1.05)	7.75E-12	0.310455	5.800929	0.214516	5	872294	151145		PRL	CASC15,CASC14	RP11-524C21.1,RN7SKP240,CASC15,RP3-404K8.2,CASC14,RP11-524C21.2
45	near IER3	rs9468830	6	30749712	T	G	0.706336	0.035668	0.006385	1.036311734	(1.02-1.05)	2.38E-08	0	2.134498	0.544965	4	674052	118254		MRPS18B,IER3,GTF2H4,NRM,PPP1R18,C6orf136,DPCR1,ATAT1,VARS2,DDR1,ABCF1,TUBB,SFTA2,MUC21,FLOT1,MDC1,DHX16,PPP1R10,PRR3,GNL1,MUC22,VARSL,C6orf205,AL663093.2,AL805909.3,BX248321.1	HCG20,LINC00243	Y_RNA,RN7SKP186,LINC00243,MIR877,AL662800.1,HCG21,HCG20,RPL7P4,MDC1-AS1,XXbac-BPG27H4.8,PTMAP1,DDR1-AS1,RN7SL353P,RN7SL175P,MIR4640,AL662800.2,XXbac-BPG252P9.10,XXbac-BPG252P9.9,AL662822.8,AL662822.5,AL663093.3,AL662822.2,AL662825.1,AL662825.2,hsa-mir-877,RN7SL579P,RN7SKP138,AL732442.1,XXbac-BPG118E17.9,CR388372.1,CR759747.1,CR388372.6,CR388372.2,Metazoa_SRP,7SK,CR753328.2,CR753328.1,BX927220.5,B…
46	EHMT2	rs74434374	6	31850308	C	A	0.94897	0.073666	0.012552	1.076447212	(1.05-1.1)	4.52E-09	0	0.251996	0.968788	4	826615	131068	SLC44A4,NEU1,C6orf48,EHMT2,ZBTB12,C2,DXO,STK19,SKIV2L,NELFE,CFB,C4A,AL662834.2,C4B,CR933877.1,CR354443.3,CR933877.2,CR759784.2,CR759787.1,CR759784.1,AL844853.1,AL844853.2,BX248133.1,C4B_2	BAG6,SLC44A4,C2,DXO,AIF1,TNXB,STK19,SKIV2L,NELFE,ZBTB12,EHMT2,NEU1,C6orf48,HSPA1B,HSPA1A,HSPA1L,LSM2,VARS,VWA7,MSH5,CLIC1,DDAH2,C6orf25,LY6G6C,LY6G6D,LY6G6F,ABHD16A,LY6G5C,LY6G5B,CSNK2B,CSNK2B-LY6G5B-1181,GPANK1,C6orf47,APOM,PRRC2A,LY6G6E,SAPCD1,CYP21A2,CFB,C4B,C4A,XXbac-BPG32J3.20,MEGT1,AL645922.1,FKBPL,ATF6B,PRRT1,PPT2,EGFL8,AGPAT1,NOTCH4,GPSM3,PBX2,AGER,RNF5,AL670886.1,MSH5-SAPCD1,AL662834.2,A…	SNORD52,SNORD48,EHMT2-AS1,MIR1236,DAQB-331I12.5,hsa-mir-1236,DAQB-331I12.15,DASS-36P22.4	CYP21A1P,SNORA38,Y_RNA,SNORD52,SNORD48,MIR1236,C4B-AS1,SAPCD1-AS1,C6orf47-AS1,UQCRHP1,EHMT2-AS1,C4A-AS1,TNXA,STK19P,RNA5SP206,RNU6-850P,MIR4646,PPT2-EGFL8,XXbac-BPG300A18.13,DAQB-331I12.5,U6,5S_rRNA,XXbac-BPG116M5.15,AL670886.2,hsa-mir-1236,RNU6-1030P,XXbac-BCX105D18.9,CR753803.1,CR753842.2,CR547132.1,CR354443.2,CR759792.1,CR759761.2,DAQB-331I12.15,AL805934.2,AL805934.1,DASS-36P22.4,BX511262.3,BX…
47	KCNK5	rs10456100	6	39183470	T	C	0.280916	0.050686	0.005726	1.051992516	(1.04-1.06)	9.16E-19	0	3.984171	0.408152	5	872293	150988	KCNK5	SAYSD1,KIF6,DNAH8,KCNK5,KCNK16,KCNK17,GLP1R		RP1-137F1.3,ANKRD18EP,RP1-207H1.3,RP1-202I21.3
48	near KRT19P1	rs34273564	6	72321017	T	C	0.480865	0.033603	0.005192	1.034173958	(1.02-1.04)	1E-10	0.293838	5.664425	0.22565	5	872294	148603		OGFRL1,RIMS1	AL035467.1,RP1-288M22.1,AL354933.1,KRT19P1,RNU4-66P	MIR30C2,RNU4-66P,MIR30A,AL354933.1,AL035467.1,RP1-288M22.1,KRT19P1,RP11-154D6.1,LINC00472,RP1-288M22.2,RP3-331H24.4,RP3-331H24.5
49	FHL5	rs11153082	6	97059666	G	A	0.330752	0.084038	0.005436	1.087670224	(1.08-1.1)	7.26E-54	0.583388	9.60126	0.047708	5	872294	152880	FUT9,UFL1,FHL5	FUT9,UFL1,FHL5,GPR63	RN7SL797P,UFL1-AS1,RNU4-70P,RPS7P8,RP11-304C16.2	KRT18P50,RN7SL797P,UFL1-AS1,RNU4-70P,RPS7P8,RP11-304C16.2,RP11-304C16.3,EEF1GP6,RP3-417O22.3
50	REV3L	rs6568677	6	111713302	A	G	0.209439	0.035211	0.006278	1.035838248	(1.02-1.05)	2.09E-08	0	3.117633	0.538336	5	872294	153237	KIAA1919,REV3L,TRAF3IP2	REV3L,KIAA1919,SLC16A10,RPF2,TRAF3IP2,FYN	RP11-428F8.2,RP5-1112D6.4,RP5-1112D6.7,RP5-1112D6.8,FCF1P5,REV3L-IT1,BRD7P4,TRAF3IP2-AS1,RP3-415N12.1	RNU6-960P,RNU6-906P,RP3-415N12.1,GSTM2P1,BRD7P4,FCF1P5,REV3L-IT1,TRAF3IP2-AS1,RP11-428F8.2,RP5-1112D6.4,RP5-1112D6.7,RP5-1112D6.8,C6orf3,snoU13
51	near GJA1	rs28455731	6	121846038	T	G	0.157289	0.068955	0.007014	1.071387996	(1.06-1.09)	8.82E-23	0.661931	11.831914	0.018646	5	872294	153353	GJA1	TBC1D32,GJA1	RNU4-35P,RP1-172I22.1,RNU4-76P	RNU4-35P,RNU4-76P,RNU6-1286P,Y_RNA,RP11-129H15.1,SLC25A5P7,RP1-172I22.1,RP1-276J11.2,RNU2-8P,RP1-276J11.3,RP11-129H15.4,RP11-129H15.3
52	near PCMT1	rs9383843	6	150133954	C	A	0.647085	0.033172	0.005468	1.033728325	(1.02-1.04)	1.35E-09	0	0.981822	0.91254	5	872294	146457	PPIL4,GINM1,KATNA1,LATS1,NUP43,PCMT1,LRP11,RAET1E,RAET1G	PPIL4,LATS1,TAB2,SUMO4,KATNA1,NUP43,PCMT1,GINM1,ZC3H12D,LRP11,RAET1E,RAET1G,ULBP2,ULBP1,RAET1L,ULBP3,PPP1R14C	RP1-12G14.5,RP1-12G14.6,RP1-12G14.7,SNORA2,RPS18P9,Y_RNA,RP11-350J20.4,RP11-350J20.5,RP11-350J20.12,RP11-244K5.8,CCT7P1,RAET1E-AS1,RP11-350J20.9	SNORA2,Y_RNA,FABP12P1,RP11-350J20.4,RP1-281H8.3,RP1-12G14.7,RP1-12G14.6,RP1-12G14.5,RP11-350J20.5,RPS18P9,RNU7-3P,RP11-350J20.12,RP11-244K5.8,CCT7P1,RAET1E-AS1,RP11-350J20.9,RP11-244K5.6,RP11-244K5.7,RP11-472G23.3,BTF3P10,RAET1K,RAET1M,RP11-472G23.10,PHBP1
53	SUGCT	rs10234636	7	40427617	T	C	0.110988	0.088941	0.00809	1.093016166	(1.08-1.11)	4.43E-28	0.692627	13.013488	0.01121	5	872294	154853	SUGCT	CDK13,MPLKIP,SUGCT		Y_RNA,AC004988.1,AC006023.8,RP5-1147A1.1,RP5-1147A1.2
54	MLXIPL	rs13235543	7	73013901	C	T	0.873257	0.058115	0.007964	1.05983687	(1.04-1.08)	3.06E-13	0.237711	5.247357	0.262846	5	868228	142453	BAZ1B,FZD9,BCL7B,TBL2,MLXIPL	BCL7B,FKBP6,NSUN5,TBL2,MLXIPL,VPS37D,TRIM50,BAZ1B,FZD9,DNAJC30,WBSCR22,STX1A,ABHD11,CLDN3,CLDN4,WBSCR27,WBSCR28	RNU6-1198P	NCF1B,Y_RNA,POM121B,RNU6-1080P,RP11-483G21.3,GTF2IRD2P1,PHBP5,RP11-396K3.1,RNU6-1198P,MIR4284,LINC00035,RN7SL265P
55	TSPAN12	rs56067931	7	120481569	C	T	0.799583	0.035535	0.006506	1.036173914	(1.02-1.05)	4.83E-08	0	1.898148	0.754485	5	872294	147426	TSPAN12,KCND2,ING3	TSPAN12,CPED1,ING3,KCND2	RP4-797C5.2	RNA5SP240,RP4-797C5.2,RNU6-581P,HMGN1P18,RNA5SP241,RNU6-517P
56	PTK2B	rs11782789	8	27266287	A	T	0.836279	0.041373	0.006972	1.042240789	(1.03-1.06)	3.03E-09	0.244463	5.29425	0.258416	5	872294	150255	PTK2B	CHRNA2,STMN4,SCARA3,TRIM35,CLU,PTK2B,EPHX2		GULOP,RP11-521M14.1,RNU6-1086P
57	near RP11-573J24.1	rs4739105	8	64496159	T	C	0.210995	0.035642	0.006416	1.03628479	(1.02-1.05)	2.85E-08	0	1.392511	0.845496	5	872294	145922			RP11-573J24.1,RN7SKP135,RP11-579E24.2,RP11-32K4.1	RN7SKP135,CTD-3046C4.1,RP11-45K10.2,RP11-579E24.1,IFITM8P,RP11-579E24.2,RP11-32K4.1,RP11-573J24.1
58	NFIB	rs580845	9	14103618	A	C	0.600745	0.029933	0.00546	1.030385496	(1.02-1.04)	0.000000043	0	2.285916	0.683334	5	872294	139854	NFIB	NFIB	RP11-280O24.1	LINC00583,RP11-280O24.1,RP11-120J1.1,RPL3P11,RP11-280O24.3,RP11-284P20.3,PES1P2
59	near RP11-373A6.1	rs10156578	9	29372501	C	G	0.432923	0.036622	0.005256	1.037300847	(1.03-1.05)	3.34E-12	0	2.711814	0.607149	5	872294	147447				RP11-373A6.1,RP11-48L13.1
60	TJP2	rs7034179	9	71746838	T	C	0.428569	0.043065	0.005217	1.044005753	(1.03-1.05)	1.6E-16	0.533607	8.576465	0.072603	5	872294	150029	FXN,TJP2	FAM189A2,PIP5K1B,TJP2,FXN,PRKACG,AL358113.1,APBA1	RP11-265B8.5	RNU6-820P,RP11-203L2.4,RP11-265B8.5,RP11-548B3.3
61	ZNF462	rs17723637	9	109687403	G	A	0.149827	0.041475	0.007201	1.042347103	(1.03-1.06)	8.63E-09	0	2.247749	0.690298	5	869227	151397	ZNF462,RP11-508N12.4	ZNF462,RP11-508N12.4		RN7SKP77,RNA5SP292,RP11-308N19.4,RP11-417L14.1,RP11-196I18.2,RP11-508N12.2,RP11-196I18.3,RP11-196I18.4,RP11-308N19.5,RP11-508N12.3
62	ASTN2	rs3891689	9	119258583	C	T	0.234046	0.057673	0.006072	1.059368526	(1.05-1.07)	2.28E-21	0.486219	7.78542	0.099762	5	872294	151298	ASTN2,TRIM32	ASTN2,PAPPA,TRIM32,PAPPA-AS1	RP11-264C15.2	AL137024.1,RP11-264C15.2,RP11-67K19.3,PAPPA-AS2,RP11-45A16.4
63	near EHMT1	rs4278223	9	140743200	T	A	0.636303	0.045144	0.007294	1.046178499	(1.03-1.06)	6.24E-10	0	0.519975	0.914482	4	652968	81220	EHMT1	CACNA1B,EHMT1,C9orf37,ARRDC1	MIR602,RP11-188C12.3	RP11-188C12.3,MIR602,RP11-188C12.2,SETP5
64	near RNA5SP299	rs7916911	10	8722944	T	G	0.283965	0.039808	0.005707	1.040610958	(1.03-1.05)	3.18E-12	0	3.107463	0.540006	5	872294	151003			RNA5SP299,RP11-575N15.1	RNA5SP299,RP11-543F8.2,CHCHD3P1,KRT8P37,RP11-543F8.3,RP11-575N15.1,RP11-428L9.1,RP11-428L9.2
65	near MLLT10	rs10828247	10	21822856	G	A	0.347206	0.034003	0.005879	1.03458771	(1.02-1.05)	7.51E-09	0.327341	4.459912	0.215894	4	531244	127653	CASC10,SKIDA1,MLLT10,DNAJC1	MLLT10,CASC10,SKIDA1,DNAJC1,EBLN1	Y_RNA,MIR1915,U3,RNU6-306P,HNRNPRP1,RNU6-1141P,RN7SKP219,AL359697.1,RN7SKP37	Y_RNA,RNU6-1141P,RNU6-15P,RNU6-306P,MIR1915,LUZP4P1,RP11-275N1.1,HNRNPRP1,RNMTL1P1,U3,RN7SKP219,AL359697.1,RN7SKP37,RP11-108B14.1,ADIPOR1P1,RP11-108B14.5,RP11-108B14.4
66	PLCE1	rs2274224	10	96039597	G	C	0.560933	0.055292	0.005217	1.05684917	(1.05-1.07)	3.28E-26	0.592867	9.824808	0.043484	5	872294	149182	PLCE1	TBC1D12,PLCE1,NOC3L	RP11-391J2.3,PLCE1-AS1	RNU6-657P,RP11-429H9.4,PLCE1-AS1,RP11-162K11.4,RP11-391J2.3,HDAC1P1,RNY4P26,RP11-76P2.4
67	HPSE2	rs12260159	10	100702737	G	A	0.924845	0.083238	0.010313	1.086800436	(1.07-1.11)	7.33E-16	0	3.381358	0.496146	5	872294	135271	HPSE2	HPSE2,CNNM1,GOT1	ARL5AP2,RPL7P36	RPL7P36,ARL5AP2,RP11-441O15.3
68	CNNM2	rs12260436	10	104741114	C	A	0.256544	0.035997	0.005839	1.036652737	(1.02-1.05)	7.29E-10	0.731748	14.911357	0.004889	5	872293	153782	CNNM2	ARL3,C10orf32,NT5C2,CNNM2,AS3MT,CYP17A1,WBP1L,SFXN2		C10orf32-ASMT,RNU6-372P,CYP17A1-AS1,MARCKSL1P1,PTGES3P4,RP11-753C18.8,RP11-332O19.2,PFN1P11,RNU6-1231P,RP11-724N1.1,ST13P13
69	RBM20	rs869432	10	112502662	A	C	0.583777	0.029294	0.00531	1.02972729	(1.02-1.04)	3.54E-08	0.445807	7.217707	0.124821	5	872293	145961	RBM20	SHOC2,PDCD4,SMC3,RBM20,DUSP5,BBIP1	RNA5SP327,RN7SKP288	RNA5SP327,MIR548E,Y_RNA,RP11-313D6.3,PDCD4-AS1,RPL13AP6,RPL7P35,snoU13,RN7SKP288,RN7SL686P,MIR4680,RP11-348N5.7,RP11-525A16.4
70	HTRA1	rs2672592	10	124230750	T	G	0.362778	0.038031	0.00535	1.038763434	(1.03-1.05)	1.22E-12	0	1.324146	0.857266	5	872294	151133	PLEKHA1,ARMS2,HTRA1	BTBD16,TACC2,DMBT1,HTRA1,PLEKHA1,ARMS2,C10orf120	MIR3941	RNU6-728P,MIR3941
71	near GPR26	rs11248546	10	125242283	C	T	0.563664	0.036787	0.005202	1.037472016	(1.03-1.05)	1.59E-12	0	1.074764	0.898255	5	872293	150251		GPR26,CPXM2	RP11-338O1.2,RP11-282I1.1	RP11-338O1.2,RP11-282I1.1,RP11-282I1.2,RP11-162A23.5,AC012391.1,RP11-338O1.3,AC009987.1
72	INPP5A	rs200314499	10	134479675	D	I	0.339944	0.044514	0.006484	1.045519614	(1.03-1.06)	6.92E-12	0	1.335208	0.72079	4	671200	106005	INPP5A	TTC40,PWWP2B,C10orf91,INPP5A,NKX6-2		RP11-432J24.2,RP11-288G11.3,LINC01165,RP11-432J24.3,RP11-432J24.5
73	MRGPRE	rs12295710	11	3249984	T	C	0.47141	0.044736	0.005465	1.045751745	(1.03-1.06)	2.86E-16	0.61298	10.335379	0.035142	5	868228	134370	MRGPRG,MRGPRE	ZNF195,OSBPL5,CARS,MRGPRG,AC131971.1,NAP1L4,MRGPRE	AC109309.4,MRGPRG-AS1	OR7E12P,RNU1-91P,AC109309.4,MRGPRG-AS1,AC108448.2,NDUFA5P1,FAM86GP,NDUFA5P8,TSSC2,AC108448.3,CARS-AS1,RP5-1173A5.1,RP13-726E6.1,AC123788.1,RP13-726E6.2
74	MRVI1	rs4910165	11	10674044	G	C	0.677735	0.0568	0.005534	1.0584441	(1.05-1.07)	1.09E-24	0.237134	5.243382	0.263224	5	872294	149503	MRVI1	LYVE1,RNF141,EIF4G2,CTR9,AMPD3,ZBED5,MRVI1,MTRNR2L8		Y_RNA,RNU6ATAC33P,SNORD97,RP11-685M7.3,ZBED5-AS1,MRVI1-AS1,RP11-685M7.5,CTD-2003C8.2
75	near INSC	rs1003194	11	15126085	A	G	0.383044	0.034346	0.00542	1.034942635	(1.02-1.05)	2.43E-10	0.64689	11.327903	0.023116	5	872294	144045	CALCB,INSC	PDE3B,CALCB,CALCA,CYP2R1,INSC		RP11-7O20.4,CALCP
76	MPPED2	rs11031122	11	30547438	C	T	0.242951	0.036645	0.005937	1.037324705	(1.03-1.05)	6.91E-10	0	1.698881	0.790921	5	872294	154249	MPPED2	FSHB,ARL14EP,MPPED2		RP4-710M3.1,RP5-1024C24.1,RP4-710M3.2
77	AMBRA1	rs7932866	11	46548094	A	G	0.836281	0.043133	0.00722	1.044076748	(1.03-1.06)	2.38E-09	0	1.649058	0.648318	4	866353	140112	CREB3L1,DGKZ,MDK,CHRM4,AMBRA1,HARBI1,ATG13,ARHGAP1,ZNF408,F2,CKAP5,SPI1,MYBPC3,SLC39A13,PSMC3,RAPSN,CELF1,PTPMT1,NDUFS3,KBTBD4,FAM180B,C1QTNF4,MTCH2,AGBL2,FNBP4,NUP160	PHF21A,CREB3L1,AMBRA1,DGKZ,MDK,CHRM4,HARBI1,ATG13,ARHGAP1,ZNF408,F2,CKAP5,LRP4,C11orf49,SPI1,MYBPC3,DDB2,ACP2,NDUFS3,PACSIN3,PSMC3,RAPSN,C1QTNF4,CELF1,MADD,ARFGAP2,PTPMT1,SLC39A13,FAM180B,KBTBD4,NR1H3,MTCH2,AGBL2,FNBP4,NUP160,PTPRJ	MIR4688,RP11-425L10.1,MIR3160-1,RP11-750H9.5,AC090559.2,MIR4487,RNU6-1302P,AC090559.1,RP11-750H9.7,RN7SL652P,RNU5E-10P,Y_RNA,snoU13,RP11-692M12.5,RNA5SP340,RP11-692M12.4,RP11-793I11.1	RP11-702F3.2,RP11-425L10.1,CTD-2589M5.4,RP11-702F3.1,CTD-2589M5.5,RP11-702F3.4,RP11-702F3.3,MIR4688,MIR3160-1,AC024475.1,SNORD67,MIR5582,LRP4-AS1,RNU5E-10P,RP11-750H9.7,RP11-390K5.1,RNU6-1302P,RP11-390K5.6,RP11-750H9.5,RP11-390K5.3,RP11-17G12.2,RP11-17G12.3,RN7SL652P,AC090559.2,AC090559.1,RN7SL772P,MIR4487,Y_RNA,snoU13,RP11-692M12.5,RNA5SP340,RP11-692M12.4,RP11-793I11.1,AC103828.1,MIR3161
78	near RAB3IL1	rs12787928	11	61697078	A	T	0.482089	0.030484	0.005257	1.030953395	(1.02-1.04)	6.85E-09	0	1.244131	0.74244	4	866353	144924	RAB3IL1,BEST1	DAGLA,FADS2,MYRF,FTH1,FADS3,INCENP,RAB3IL1,BEST1,FEN1,FADS1,TMEM258,AP003733.1	RNU6-1243P	RP11-467L20.10,RNU6-1243P,MIR611,MIR1908,RP11-810P12.1,RP11-810P12.5,RP11-810P12.6,RP11-691L4.2
79	RBM14-RBM4|RBM4	rs566673	11	66401373	G	T	0.461609	0.030245	0.005259	1.030707026	(1.02-1.04)	9.07E-09	0.736562	15.183851	0.004335	5	872294	145486	CCS,CTSF,CCDC87,RBM14,RBM14-RBM4,RBM4,RBM4B,SPTBN2	SPTBN2,RBM4B,RBM4,RBM14,CCS,CTSF,ZDHHC24,MRPL11,NPAS4,SLC29A2,B3GNT1,RIN1,BBS1,PELI3,CCDC87,C11orf80,BRMS1,DPP3,RBM14-RBM4,CTD-3074O7.11,RP11-867G23.8,RCE1,PC,LRFN4	ACTN3,CTD-3074O7.2,RNU4-39P,RP11-658F2.8	FTLP6,RNU4-39P,SNORA43,RNU1-84P,RN7SL12P,ACTN3,CTD-3074O7.2,CTD-3074O7.5,RP11-867G23.10,RP11-867G23.12,CTD-3074O7.7,RP11-658F2.3,RP11-867G23.9,RP11-658F2.8,CTD-3074O7.12,RNU7-23P,MIR3163
80	YAP1	rs12226331	11	102070976	T	A	0.34776	0.039628	0.005384	1.040423665	(1.03-1.05)	1.92E-13	0	2.758358	0.599042	5	872294	152091	YAP1	BIRC2,BIRC3,KIAA1377,YAP1,ANGPTL5,C11orf70,TMEM123,RP11-315O6.2	RP11-732A21.2,RP11-864G5.3	RNU6-952P,snoU13,RP11-864G5.1,RP11-864G5.3,TRPC6,RP11-732A21.2,RP11-864G5.7,RP11-864G5.8,RP11-315O6.1
81	near SPATA19	rs10894756	11	133745852	G	A	0.57297	0.02947	0.005304	1.029908538	(1.02-1.04)	2.83E-08	0	1.366845	0.849936	5	865839	145279	SPATA19,IGSF9B	JAM3,SPATA19,IGSF9B	RP11-259P6.3,MIR4697	RP11-448P19.1,RP11-713P17.4,RP11-713P17.3,RP11-259P6.3,RP11-713P17.5,AP000911.1,MIR4697,PTP4A2P2
82	near FGF6	rs2160875	12	4527322	C	T	0.477419	0.064863	0.005153	1.067012834	(1.06-1.08)	2.72E-36	0	1.194209	0.879051	5	872294	150948	FGF6	DYRK4,C12orf5,FGF6,RAD51AP1,AKAP3,FGF23,C12orf4,CCND2,NDUFA9		RP11-264F23.1,RP11-500M8.7,CCND2-AS2,RP11-500M8.6,RP11-234B24.5,CCND2-AS1,RP11-500M8.4,RP11-234B24.6
83	PDZRN4	rs1458170	12	41901277	C	T	0.844283	0.041557	0.00713	1.042432579	(1.03-1.06)	5.75E-09	0	3.56916	0.467441	5	872294	149622	PDZRN4	PDZRN4	RP11-413B19.2	RNA5SP360,RP11-413B19.2,MTND2P17,MTND1P24,RP11-630C16.1
84	LRP1	rs11172113	12	57527283	T	C	0.585472	0.106774	0.005289	1.11268276	(1.10-1.12)	1.38E-90	0.350027	6.154102	0.187932	5	872294	147297	RDH16,MYO1A,TAC3,TMEM194A,NAB2,LRP1,STAT6	BAZ2A,ATP5B,PTGES3,SDR9C7,GPR182,ZBTB39,MYO1A,TMEM194A,NAB2,STAT6,HSD17B6,PRIM1,NACA,RDH16,TAC3,HBCBP,LRP1,NXPH4,SHMT2,STAC3,R3HDM2,NDUFA4L2	SNORA48,RP11-74M13.3,RP11-74M13.4,AC023237.1,RP11-545N8.3	SNORD59A,SNORA48,RN7SL809P,RP11-74M13.3,RP11-474N8.5,RP11-74M13.4,AC023237.1,RP11-545N8.3,MIR1228,Y_RNA,RP11-123K3.4
85	ATP2B1	rs4842676	12	90091782	C	G	0.81683	0.041025	0.006858	1.041878152	(1.03-1.06)	2.26E-09	0.133086	4.614067	0.329236	5	872294	142108	ATP2B1	ATP2B1,DUSP6,POC1B,GALNT4,POC1B-GALNT4	RP11-981P6.1,RP11-734K2.4,AC068641.1,LINC00936	RNA5SP365,RNU6-148P,CENPCP1,MRPL2P1,RP11-13A1.3,RP11-981P6.1,MRPS6P4,AC068641.1,RP11-1109F11.5,RP11-734K2.4,LINC00936,RP11-1109F11.3,RP11-654D12.2,RP11-654D12.1,RP11-654D12.3
86	near RP11-690J15.1	rs10777902	12	98498223	A	C	0.497816	0.03305	0.005134	1.033602218	(1.02-1.04)	1.25E-10	0	2.127942	0.712241	5	872293	151760			RP11-690J15.1	RP11-690J15.1,MIR4495,MIR4303,RP11-718L23.1
87	NCOR2	rs1271309	12	124820705	G	A	0.835968	0.040283	0.007315	1.041105365	(1.03-1.06)	3.74E-08	0	0.787621	0.9401	5	872294	136287	FAM101A,NCOR2	FAM101A,NCOR2		RP11-522N14.2,RP11-83B20.1,RP11-408I18.9,RP11-214K3.24
88	LRCH1	rs7335684	13	47193696	G	A	0.246703	0.034248	0.00598	1.034841216	(1.02-1.05)	1.05E-08	0	0.728035	0.947827	5	872294	150472	LRCH1	LRCH1,KIAA0226L,ESD,HTR2A		COX17P1,OR7E101P,RNU2-6P,RP11-189B4.6,FKBP1AP3,PPP1R2P4,RNU6-68P,HTR2A-AS1
89	RNF219-AS1	rs7996252	13	78876537	T	C	0.595889	0.028861	0.005257	1.029281514	(1.02-1.04)	4.11E-08	0	2.022135	0.731687	5	872294	150265		RNF219,POU4F1	RNF219-AS1,SRGNP1,RNY3P3	RNY3P3,RPL31P54,RNF219-AS1,RP11-203P2.2,LINC00446,TCEB1P23,SRGNP1,RP11-52L5.6
90	near COL4A1	rs2000660	13	110788441	A	G	0.092377	0.049566	0.009083	1.050814944	(1.03-1.07)	4.95E-08	0.626031	10.696087	0.0302	5	868228	144568	COL4A1	COL4A2,COL4A1		RN7SKP10,LINC00396,RN7SL783P
91	near RP11-384J4.2	rs1245463	14	27661650	A	G	0.388029	0.039621	0.005269	1.040416382	(1.03-1.05)	5.72E-14	0.285516	5.598446	0.231211	5	872294	151687			RP11-384J4.2	AL110292.1,RP11-384J4.2,CTD-3006G17.2
92	near LRFN5	rs1542668	14	42548912	G	A	0.671485	0.030724	0.00551	1.031200853	(1.02-1.04)	2.53E-08	0.043402	3.136115	0.371111	4	866353	149316	LRFN5	LRFN5	AL138498.1	RP11-1053O12.1,AL138498.1,RP11-313C4.1,AL445074.1
93	near ARID4A	rs28756401	14	58761912	G	A	0.715445	0.033494	0.005764	1.034061239	(1.02-1.05)	6.4E-09	0.359371	6.243863	0.181662	5	872294	147846	ACTR10,PSMA3,AL132989.1,ARID4A,TOMM20L,TIMM9	PSMA3,ACTR10,KIAA0586,C14orf37,ARID4A,TOMM20L,TIMM9,AL132989.1,DACT1	RN7SL598P,RP11-349A22.3,RP11-349A22.5,CTD-2002H8.2,HMGB1P14,RNU6-341P,RP11-517O13.3,RP11-517O13.1	HMGB1P14,UBA52P3,RN7SL598P,Y_RNA,RNU6-341P,RP11-349A22.5,SLC35F4,RP11-349A22.3,RP11-349A22.2,RP11-517O13.3,RP11-517O13.1,CTD-2002H8.2,RP11-999E24.3,HSBP1P1,HNRNPCP1,RPL9P5
94	DLST	rs55707505	14	75362552	T	C	0.675137	0.03071	0.005505	1.031186416	(1.02-1.04)	2.48E-08	0	3.764288	0.438845	5	872294	150450	AC007956.1,FCF1,AREL1,YLPM1,PROX2,DLST,RPS6KL1,PGF	YLPM1,PGF,NPC2,LTBP2,ISCA2,DLST,AC007956.1,FCF1,RPS6KL1,AREL1,PROX2,EIF2B2,MLH3,ACYP1,ZC2HC1C,NEK9,TMED10	SNORA7,RP11-316E14.6,RP11-316E14.2	SNORA7,RP11-316E14.6,CTD-2207P18.1,RAP1AP,CTD-2207P18.2,RP11-173A8.2,RP11-316E14.2,RP3-449M8.6,MIR4709,RP3-449M8.9,RP11-950C14.3,RNU6-689P,HIF1AP1,RP11-950C14.7
95	IFT43	rs75002882	14	76496477	G	T	0.987756	0.15695	0.027301	1.169937116	(1.11-1.23)	9.22E-09	0	1.040179	0.594467	3	699840	110935	TTLL5,TGFB3,IFT43	IFT43,TGFB3,GPATCH2L,TTLL5,ESRRB	RP11-98L12.2	RP11-270M14.1,RP11-270M14.5,RP11-98L12.2,RP11-270M14.4,RP11-361H10.3,RP11-516J2.1,AC016543.1
96	near ITPK1	rs11624776	14	93595591	A	C	0.683572	0.04984	0.005635	1.051102906	(1.04-1.06)	9.75E-19	0.648913	11.393186	0.022483	5	872294	145597	ITPK1	UBR7,CHGA,UNC79,ITPK1,TMEM251,MOAP1,BTBD7,C14orf142,COX8C,RP11-371E8.4	RP11-371E8.2	RP11-85G20.1,RP11-85G20.2,RP11-862G15.1,RP11-371E8.2,ITPK1-AS1,RP11-862G15.2
97	SERPINA1	rs28929474	14	94844947	T	C	0.019367	0.110981	0.018611	1.117373677	(1.08-1.16)	2.54E-09	0.41504	6.838076	0.144697	5	773574	152017	SERPINA1	IFI27L2,SERPINA10,SERPINA4,SERPINA9,PPP4R4,SERPINA5,SERPINA11,SERPINA12,SERPINA6,SERPINA1,SERPINA3	SERPINA2P	RP11-349I1.2,SERPINA2P,RP11-986E7.7
98	ABHD17C	rs12708529	15	81022364	A	G	0.72977	0.03575	0.005815	1.036396715	(1.02-1.05)	8.11E-10	0	2.840039	0.584941	5	872294	149962	ABHD17C,KIAA1199	KIAA1199,ABHD17C,ARNT2,RP11-351M8.1,MESDC2,MESDC1,C15orf26	RP11-28H5.2	MIR549,RNU6-380P,RP11-379K22.2,RP11-351M8.2,MIR5572,RP11-379K22.3,RP11-28H5.2,RP11-775C24.3,MIR4514
99	HMOX2	rs12598836	16	4534482	G	A	0.304153	0.037775	0.005948	1.038497545	(1.03-1.05)	2.21E-10	0	0.422049	0.809754	3	826129	133553	CORO7,VASN,CORO7-PAM16,DNAJA3,NMRAL1,HMOX2,CDIP1,C16orf96	TFAP4,HMOX2,CORO7,GLIS2,MGRN1,DNAJA3,NMRAL1,UBALD1,VASN,PAM16,CDIP1,SRL,C16orf96,CORO7-PAM16,NUDT16L1,ANKS3,C16orf71,ZNF500,SEPT12,SMIM22	RP11-709D24.5,SUB1P3	RP11-709D24.5,SUB1P3,RP11-709D24.6,RP11-95P2.1,RP11-95P2.3,RP11-295D4.1,AC005356.1,RN7SL850P,RP11-127I20.7,RP11-127I20.5
100	CFDP1	rs8046696	16	75442143	T	G	0.427658	0.04115	0.005455	1.042008395	(1.03-1.05)	4.76E-14	0.15174	4.715534	0.31775	5	872293	137296	BCAR1,CFDP1,RP11-77K12.1,TMEM170A,CHST6	BCAR1,CFDP1,LDHD,CTRB2,ZNRF1,CHST6,ZFP1,TMEM170A,CTRB1,RP11-77K12.1,CHST5,TMEM231,GABARAPL2,ADAT1,KARS,TERF2IP,AC025287.1	RNU6-758P,RP11-252K23.1,RP11-252K23.2,SNORA76,RP11-77K12.3,RP11-77K12.4,RP11-77K12.5	RP11-331F4.4,RP11-331F4.1,RP11-252E2.1,RNU6-758P,SNORA76,RP11-77K12.4,RP11-252K23.2,RP11-252E2.2,RP11-77K12.3,RP11-252K23.1,RP11-77K12.5,RP11-77K12.7,RP11-77K12.8,RN7SL520P,ATP5F1P7
101	near ZCCHC14	rs8052831	16	87578039	G	A	0.344377	0.04257	0.005479	1.043489098	(1.03-1.05)	8.25E-15	0.486877	7.7954	0.099367	5	865839	147540		C16orf95,MAP1LC3B,ZCCHC14,KLHDC4,JPH3,FBXO31,FLJ00104,AC010536.1,RP11-178L8.4		snoU13,RP4-536B24.3,RP11-482M8.1,RP11-278A23.2,RP4-536B24.4,RP11-178L8.3,RP11-178L8.7,RP11-482M8.3,RP11-178L8.8,RP11-178L8.9
102	SMG6	rs9894634	17	1967501	C	T	0.403078	0.033879	0.00523	1.03445943	(1.02-1.05)	9.64E-11	0.163024	4.779112	0.310722	5	872293	151946	SMG6,DPH1,HIC1,OVCA2	RPA1,SMG6,DPH1,SMYD4,HIC1,RTN4RL1,SRR,OVCA2,TSR1,SGSM2	RP11-667K14.4,RP11-667K14.3,MIR212,MIR132,RP11-667K14.5	AC130689.5,AL450226.2,AC099684.1,AC090617.1,AC016292.3,RP11-667K14.5,RP11-667K14.4,RP11-667K14.3,RP11-667K14.8,CTD-2545H1.1,CTD-2545H1.2,RN7SL624P,AC130689.1,MIR212,MIR132,HNRNPA1P16,SNORD91B,SNORD91A
103	ZBTB4	rs34914463	17	7366619	T	C	0.870518	0.04919	0.008237	1.050419912	(1.03-1.07)	2.41E-09	0	3.887168	0.421491	5	872294	130760	FGF11,NLGN2,CHRNB1,TMEM102,SPEM1,C17orf74,ZBTB4,SLC35G6,TNFSF12,TNFSF12-TNFSF13,TNFSF13,SENP3,EIF4A1,CD68,MPDU1,FXR2,SAT2,SHBG,AC007421.1,ATP1B2,TP53,WRAP53	DVL2,YBX2,ACAP1,SOX15,CD68,ATP1B2,FXR2,MPDU1,SAT2,ASGR1,TP53,TNFSF12,TNFSF12-TNFSF13,FGF11,EIF4A1,GABARAP,TMEM256,NLGN2,DLG4,CHRNB1,ZBTB4,TNK1,NEURL4,SLC2A4,CTDNEP1,PHF23,SENP3,POLR2A,TMEM102,SPEM1,TMEM256-PLSCR3,TMEM95,KCTD11,C17orf74,EIF5A,TNFSF13,SHBG,ACADVL,ELP5,CLDN7,GPS2,SLC35G6,AC007421.1,EFNB3,WRAP53,DNAH2,KDM6B,TMEM88,CYB5D1,LSMD1,CHD3	RP11-104H15.9,RP11-104H15.7,RP11-104H15.10,RP11-104H15.8,Y_RNA,SENP3-EIF4A1,SNORA67,SNORA48,SNORD10,AC113189.5,snoU13,RP11-199F11.2	RP11-542C16.2,MIR324,Y_RNA,SNORA67,SNORA48,AC113189.5,AC026954.6,SNORD10,snoU13,RP11-104H15.9,C17orf61-PLSCR3,CTD-2545G14.7,RP11-542C16.1,RP11-104H15.7,RP11-104H15.10,RP1-4G17.2,RP11-104H15.8,RP1-4G17.5,SENP3-EIF4A1,RP11-199F11.2,RPL29P2,AC025335.1,SCARNA21
104	HOXB3	rs11652860	17	46632679	G	C	0.5082	0.031226	0.005456	1.031718646	(1.02-1.04)	1.07E-08	0	1.422055	0.700373	4	866353	134409	HOXB1,HOXB3,HOXB2,HOXB4,HOXB5,HOXB6,HOXB7	HOXB6,HOXB8,HOXB5,HOXB7,HOXB1,PRAC1,HOXB13,HOXB9,HOXB3,HOXB2,HOXB4,SKAP1,TTLL6,CALCOCO2	HOXB-AS1,HOXB-AS2,HOXB-AS3,MIR10A	U3,Y_RNA,MIR10A,MIR196A1,AC090627.1,PRAC2,RP11-357H14.17,HOXB-AS3,HOXB-AS1,RPL9P28,HOXB-AS4,HOXB-AS2,CTD-2377D24.2,CTD-2377D24.6,RN7SL125P,COX6B1P2,CTD-2377D24.4,CTD-2377D24.8,RP11-433M22.1,RP11-433M22.2,MIR3185
105	RP11-81K2.1	rs2119930	17	47514039	G	T	0.405274	0.04088	0.005244	1.041727091	(1.03-1.05)	6.69E-15	0.576925	9.454585	0.050689	5	872294	150872	PHB,RP11-81K2.1	NGFR,ABI3,B4GALNT2,GNGT2,PHB,PHOSPHO1,NXPH3,SPOP,ZNF652,RP11-81K2.1	RP11-1079K10.1,Y_RNA,AC004797.1,RP11-1079K10.4	RP1-62O9.3,RP11-1079K10.1,Y_RNA,AC004797.1,RP11-1079K10.3,RP5-1029K10.4,RP11-1079K10.4,RP11-1079K10.5,RP11-1079K10.2,RP5-1029K10.2,RNU7-135P,AC006487.1,RP11-708H21.4
106	MRC2	rs12452590	17	60720058	G	T	0.375475	0.037525	0.005897	1.038237953	(1.03-1.05)	2.03E-10	0.737995	15.266882	0.004179	5	872294	122633	TLK2,MRC2	MRC2,EFCAB3,MARCH10,METTL2A,TLK2	RP11-464D20.6,Y_RNA	RNU6-446P,Y_RNA,RP11-464D20.2,RPS23P7,RP11-51L5.1,RP11-51L5.2,RNU7-52P,RP11-156L14.1,RP11-464D20.6,RP11-453A12.1,SLMO2P3
107	TBC1D16	rs1285294	17	77925681	C	T	0.615671	0.030049	0.005482	1.030505027	(1.02-1.04)	4.32E-08	0	1.214153	0.875763	5	869227	140627	TBC1D16	CCDC40,EIF4A3,CBX8,CBX4,CBX2,GAA,TBC1D16,ENPP7,CARD14	AC100791.1	AC100791.1,CTD-2116F7.1,snoU13,AC100791.2,RP11-334C17.5,RP11-353N14.3,RP11-353N14.1,CTD-2529O21.2,RP11-353N14.4,CTD-2529O21.1,RP11-353N14.5,RP11-353N14.2,MIR4739
108	RNF213	rs8077768	17	78256432	C	T	0.47684	0.039696	0.005555	1.040494416	(1.03-1.05)	9.32E-13	0.038896	4.161883	0.384541	5	838543	129905	RNF213,SLC26A11	CCDC40,EIF4A3,GAA,NPTX1,TBC1D16,RNF213,ENDOV,SGSH,CARD14,SLC26A11		CTD-2526A2.2,RP11-334C17.5,CTD-2529O21.2,CTD-2047H16.4,CTD-2047H16.2,MIR4730,CTD-2526A2.5,CTD-2526A2.6
109	near RBBP8	rs7506921	18	20201527	A	T	0.532407	0.038986	0.005742	1.039755927	(1.03-1.05)	1.17E-11	0.440002	7.142888	0.128527	5	872294	121832		CTAGE1,RBBP8	RPS4XP18,RNU6-1032P,RP11-739L10.1,RP11-370A5.1	RNU6-1032P,RPS4XP18,RP11-739L10.1,RP11-370A5.1,RP11-863N1.4,RP11-535A5.1,RP11-370A5.2,UBE2CP2,snoU13,MIR4741
110	near SKOR2	rs1019990	18	44866736	C	T	0.704318	0.038687	0.00568	1.039445086	(1.03-1.05)	1E-11	0.693117	13.034267	0.01111	5	872293	148837		KATNAL2,IER3IP1,HDHD2,SKOR2	CTD-2130O13.1,MIR4527	RNU6-1131P,RP11-157P23.2,MIR4527,CTD-2130O13.1,RP11-49K24.5,RP11-49K24.8,RP11-49K24.4,TPMTP1
111	near FECH	rs8087942	18	55192245	A	G	0.666961	0.039215	0.005492	1.039994058	(1.03-1.05)	9.71E-13	0.21116	5.070734	0.280116	5	872293	149260	ONECUT2,FECH	NARS,FECH,ATP8B1,ST8SIA3,ONECUT2		RNU6-737P,AC090340.1,RP11-35G9.5,RP11-35G9.3,RNU6-742P
112	CACNA1A	rs10405121	19	13339128	G	A	0.548175	0.033232	0.005332	1.033790351	(1.02-1.04)	4.74E-10	0.213344	5.084812	0.278705	5	869889	142014	CACNA1A	TRMT1,STX10,LYL1,NACC1,IER2,NFIX,CACNA1A		CTC-250I14.1,AC005513.1,CTC-250I14.6,CTC-239J10.1,AC007787.2,CTC-250I14.3,AC005546.2
113	SUGP1	rs74182632	19	19406126	A	G	0.054841	0.063801	0.011245	1.065880267	(1.04-1.09)	1.43E-08	0	1.599301	0.808918	5	872294	152571	NCAN,HAPLN4,TM6SF2,SUGP1,MAU2,GATAD2A,TSSK6,NDUFA13,CTC-260F20.3,YJEFN3,CILP2,PBX4,LPAR2,GMIP,ATP13A1	MEF2B,TMEM161A,SUGP1,NCAN,GATAD2A,MAU2,ARMC6,HAPLN4,RFXANK,SLC25A42,NR2C2AP,SUGP2,TM6SF2,MEF2BNB-MEF2B,MEF2BNB,TSSK6,NDUFA13,CILP2,YJEFN3,CTC-260F20.3,PBX4,LPAR2,GMIP,ATP13A1,ZNF101,ZNF14,ZNF506,ZNF253	RNU6-1028P,AC138430.4,CTB-184G21.3,MIR640,AC002306.1,PHF5CP	MIR640,RNU6-1028P,AC138430.4,CTB-184G21.3,PHF5CP,AC002306.1,CTC-412M14.6,CTC-412M14.5,CTC-559E9.9,LINC00663,CTC-559E9.4,CTC-559E9.2,CTC-559E9.6,CTC-559E9.5,CTC-559E9.12,CTC-559E9.10
114	B9D2|TMEM91	rs1982072	19	41864509	A	T	0.700223	0.037194	0.005634	1.037894353	(1.03-1.05)	4.22E-11	0.183792	4.900713	0.297638	5	872294	150083	TGFB1,B9D2,CCDC97,TMEM91,CTC-435M10.3,BCKDHA,EXOSC5	CEACAM21,EXOSC5,TGFB1,ATP5SL,B9D2,HNRNPUL1,CCDC97,BCKDHA,AXL,CYP2S1,B3GNT8,CYP2A13,CYP2F1,TMEM91,C19orf69,CTC-435M10.3,CEACAM4		AC006129.4,RPL36P16,RN7SL34P,RN7SL718P,AC011526.1,AC006129.2,CTD-2195B23.3,PLEKHA3P1,CTC-435M10.6,CTC-435M10.10,AC006129.1,AC005795.1,CYP2T3P,CEACAMP3,DNAJC19P2
115	near JAG1	rs111404218	20	10684159	G	C	0.336878	0.043633	0.006857	1.044598917	(1.03-1.06)	2.04E-10	0	0.506552	0.476635	2	485078	95206	SLX4IP,JAG1	JAG1,SLX4IP,MKKS	RP5-1099D15.1,RP11-103J8.1	RP5-1099D15.1,AL023913.1,HIGD1AP15,RP1-278O22.1,RP1-278O22.2,SNAP25-AS1,SDAD1P2,RPL23AP6,RP11-103J8.1,RP4-697P8.3,FAT1P1
116	SLC24A3	rs4814864	20	19469817	C	G	0.254392	0.064808	0.005842	1.06695415	(1.05-1.08)	1.44E-28	0	0.691752	0.952342	5	872294	154477	SLC24A3	SLC24A3,AL121761.2		RP5-1027G4.3,AL139429.1,AL049647.1,RP4-718D20.3,AL121761.1,RP1-122P22.2
117	C20orf112	rs6057599	20	31168439	T	C	0.335051	0.04127	0.005529	1.042133444	(1.03-1.05)	8.73E-14	0	3.692591	0.449204	5	872294	146828	C20orf112,RP11-410N8.4	C20orf112,COMMD7,ASXL1,RP11-410N8.4,KIF3B,DNMT3B,MAPRE1	RP11-410N8.3,RP11-410N8.1	BAK1P1,C20orf203,RP11-410N8.3,RP5-1184F4.5,RP11-410N8.1,AL121897.1,RP5-1085F17.4
118	ZMYND8	rs910187	20	45841052	G	A	0.628264	0.034898	0.005408	1.035514081	(1.02-1.05)	1.14E-10	0	3.456104	0.484584	5	872294	146403	EYA2,ZMYND8	EYA2,SLC2A10,TP53RK,ZMYND8,AL031666.2	RP5-890O15.3	RP5-890O15.3,AL031055.1,RN7SKP33,RP11-323C15.2,RP11-323C15.1,RP5-1050K3.3,GAPDHP54,MIR3616,RP1-28H20.3,RP4-569M23.2,AL031666.1,RN7SL243P,RP4-569M23.4,RP1-148H17.1,RPL35AP
119	near MRPS6	rs28451064	21	35593827	G	A	0.86898	0.063261	0.008031	1.065304848	(1.05-1.08)	3.52E-15	0.510714	8.175186	0.085368	5	872294	136180		KCNE2,KCNE1,SLC5A3,SMIM11,MRPS6,C21orf140,AP000322.53	AP000320.7,AP000318.2	AP000320.7,SNORA11,RPS5P2,LINC00310,AP000318.2,LINC00649,AP000320.6,AP000318.1,CMP21-97G8.2,CMP21-97G8.1
120	RUNX1	rs764508	21	36935896	C	T	0.369935	0.031505	0.00532	1.032006536	(1.02-1.04)	3.28E-09	0	2.528059	0.639619	5	869227	151588	RUNX1	RUNX1,FKSG68	EZH2P1	MIR802,AF015720.3,RPL34P3,EZH2P1,RPS20P1,PPP1R2P2
121	near AC006547.14	rs625686	22	20142932	C	T	0.306442	0.034071	0.005908	1.034658065	(1.02-1.05)	8.26E-09	0.205818	5.036632	0.283559	5	872294	134799	TANGO2,DGCR8,TRMT2A,RANBP1,ZDHHC8,AC006547.14	RTN4R,TRMT2A,ARVCF,ZDHHC8,TANGO2,C22orf29,GNB1L,RANBP1,TXNRD2,DGCR8,COMT,AC006547.14,DGCR6L,GGTLC3	MIR185,AC006547.13,AC006547.15,MIR1306,MIR3618,AC006547.8,SNORA77	MIR185,MIR1286,MIR1306,AC006547.8,AC006547.13,AC000078.5,LINC00896,AC000089.3,XXbac-B444P24.8,SNORA77,MIR3618,MIR4761,AC006547.15,XXbac-B444P24.10,XXbac-B444P24.13,XXbac-B444P24.14,XXbac-B33L19.3,XXbac-B33L19.6,XXbac-B33L19.4,AC023490.1,AC023490.2,PI4KAP1
122	near FAM47A	rs1507220	X	34102712	A	C	0.301482	0.027764	0.004988	1.028153012	(1.02-1.04)	2.67E-08	0.213889	5.088341	0.278353	5	856214	190857	FAM47A	FAM47A	RP11-305F18.1	RP11-305F18.1,FTH1P14,RP11-545D19.1
123	near MED14	rs4403550	X	40746484	T	C	0.711795	0.030532	0.005147	1.031002882	(1.02-1.04)	3.07E-09	0	1.994241	0.736818	5	856214	184007		USP9X,MED14,CXorf38	SDCBPP3,RP11-77G22.2,RPS2P55	RP11-77G22.2,RPS2P55,RP11-169L17.3,SDCBPP3,RP11-469E19.1,RP11-169L17.5,MKRN4P,MED14-AS1,DPRXP6
