# Supplementary material for: Comprehensive analysis of genetic associations and single-cell expression profiles reveals potential links between migraine and multiple diseases: a phenome-wide association study
Source: Front Neurol. 2024 Feb 7;15:1301208. doi: 10.3389/fneur.2024.1301208 (PMC10879407; doi:10.3389/fneur.2024.1301208)
Supplement: Supplementary file 2 [file Data_Sheet_1.ZIP › Raw data& relevant code/Phewas.R]

library(TwoSampleMR)
riskloc = read.csv('risk_loc.csv',header=T)
riskloc =  format_data(
  riskloc,
  type = "exposure",
  header = TRUE,
  snp_col = "Rsid",
  beta_col = "Beta",
  se_col = "SE",
  eaf_col = "Eaf",
  effect_allele_col = "Effect.allele",
  other_allele_col = "Other.allele",
  pval_col = "P.value"
) 
IV = clump_data(
  riskloc,
  clump_kb = 10000,
  clump_r2 = 0.001,
  clump_p1 = 1,
  clump_p2 = 1,
  pop = "EUR"
)
outcome = read.csv('Phewas_trait.csv')$id
for (i in 1:length(outcome)){
  out = extract_outcome_data(IV$SNP,outcome[i],proxies = F)
  dat = harmonise_data(IV,out)
  result = generate_odds_ratios(mr(dat))
  write.csv(dat,paste0(outcome[i],'_result.csv'))
}
