# Supplementary material for: Comprehensive analysis of genetic associations and single-cell expression profiles reveals potential links between migraine and multiple diseases: a phenome-wide association study
Source: Front Neurol. 2024 Feb 7;15:1301208. doi: 10.3389/fneur.2024.1301208 (PMC10879407; doi:10.3389/fneur.2024.1301208)
Supplement: Supplementary file 2 [file Data_Sheet_1.ZIP › Raw data& relevant code/SC_expression.csv]

	brain	central nervous system	spinal cord
PRDM16	0	0	0
CAMTA1	0.378509538	0.378965779	0.38957836
TMEM51	0.36159977	0.379736861	0.374337375
INPP5B	0.312730144	0.329120892	0.327084411
MACF1	0.436808349	0.431541333	0.443255463
C1orf87	0	0	0
TGFBR3	0	0	0.370402666
MEF2D	0.30472393	0.326778951	0.330790383
RABGAP1L	0.475013855	0.468437709	0.46907121
PLA2G4A	0.421024091	0.430296105	0.420288645
KIF26B	0.422670741	0.419436818	0.436535243
THADA	0.368590663	0.404085521	0.381768938
ANKRD36C	0.364241005	0.372954341	0.345506764
ZEB2	0.601148107	0.59605893	0.607898982
MYO3B	0	0	0
SCARF1	0	0.461436448	0.313785305
ATRIP	0.34737117	0	0.424104444
ITGB5	0.370007783	0.392777332	0.372820374
ANKDD1B	0.555556828	0.378745345	0.443180885
SNX24	0.391769382	0.398390157	0.37703559
TIGD6	0	0	0
HMGXB3	0.298037288	0.285117533	0.314814378
ASNSD1	0	0	0.396466689
PHACTR1	0.395218762	0.409658399	0.416434417
EHMT2	0.435815267	0.370402666	0.432525724
KCNK5	0	0	0
FHL5	0	0	0
REV3L	0.41415918	0.403867535	0.394499515
SUGCT	0.404209612	0.391066057	0.374459729
MLXIPL	0.361916446	0.361613277	0.351989768
TSPAN12	0	0	0
PTK2B	0.371611748	0.349344602	0.340827044
NFIB	0.35264243	0.393367979	0.400161201
TJP2	0	0	0
ZNF462	0.297589592	0.347665698	0.344407819
ASTN2	0.420611823	0.531230045	0.418794746
PLCE1	0	0	0.228412872
HPSE2	0	0	0.425500648
CNNM2	0.405751284	0.390444508	0.380071516
RBM20	0	0	0.261322961
HTRA1	0.435821618	0.39991313	0.392481257
INPP5A	0.337833358	0.387897402	0.362243165
MRGPRE	0	0	0
MPPED2	0.294707576	0.333864708	0.335465558
AMBRA1	0.38972514	0.348998849	0.346554527
RBM14-RBM4	0.512180623	0.345150833	0.364492327
RBM4	0.434791801	0.3645881	0.277828933
YAP1	0	0.292613729	0.262313104
PDZRN4	0.283259136	0.319435854	0.276171487
LRP1	0.336432642	0.364915585	0.381835992
ATP2B1	0.357190564	0.402118606	0.406150145
NCOR2	0.379756079	0.378576537	0.362870892
LRCH1	0.481805407	0.476633669	0.478532263
DLST	0	0.356290194	0.301971669
IFT43	0.283908295	0.361315142	0.380333365
SERPINA1	0	0.25466926	0.299827049
ABHD17C	0	0.283915143	0
HMOX2	0.358550379	0.300742526	0.265553311
CFDP1	0.371865237	0.364441256	0.390711452
SMG6	0.343816468	0.369265777	0.369643906
ZBTB4	0.354830875	0.31746924	0.348240139
HOXB3	0	0.24801556	0
RP11-81K2.1	0	0	0.265108239
MRC2	0.359845268	0.37205851	0.396826674
TBC1D16	0.42258238	0.324825132	0.339782981
RNF213	0.392675812	0.407652727	0.424605968
CACNA1A	0.422298722	0.40280027	0.385517113
SUGP1	0.317217936	0.467404499	0
B9D2	0	0	0
TMEM91	0	0	0
SLC24A3	0.364579605	0.37926735	0.560691387
ZMYND8	0.376947212	0.361343266	0.384957136
RUNX1	0.549991797	0.565182981	0.577532098
