# Supplementary material for: Comprehensive analysis of genetic associations and single-cell expression profiles reveals potential links between migraine and multiple diseases: a phenome-wide association study
Source: Front Neurol. 2024 Feb 7;15:1301208. doi: 10.3389/fneur.2024.1301208 (PMC10879407; doi:10.3389/fneur.2024.1301208)
Supplement: Supplementary file 2 [file Data_Sheet_1.ZIP › Raw data& relevant code/SC_expression_2.csv]

Tissue	Cell Type	Cell Count	Tissue Composition	Gene Symbol	Expression	Expression, Scaled	Number of Cells Expressing Genes
brain	aggregated	12811	1.02%	PRDM16	1.87196509	0.392573336	96
brain	aggregated	12811	22.90%	CAMTA1	1.866211953	0.390106879	2163
brain	aggregated	12811	0.68%	TMEM51	1.612741709	0.281440346	64
brain	aggregated	12811	1.83%	INPP5B	1.457382379	0.214835448	173
brain	aggregated	12811	39.21%	MACF1	2.137308828	0.506330216	3703
brain	aggregated	12811	0.01%	C1orf87	3.288818836	1	1
brain	aggregated	12811	1.81%	TGFBR3	1.769161827	0.34850002	171
brain	aggregated	12811	2.35%	MEF2D	1.50947942	0.237170238	222
brain	aggregated	12811	22.16%	RABGAP1L	1.915565254	0.411265387	2093
brain	aggregated	12811	2.13%	PLA2G4A	1.955245896	0.428277079	201
brain	aggregated	12811	5.94%	KIF26B	1.844288328	0.380707889	561
brain	aggregated	12811	6.95%	THADA	1.594260239	0.27351706	656
brain	aggregated	12811	18.49%	ANKRD36C	1.79738873	0.360601321	1746
brain	aggregated	12811	39.48%	ZEB2	2.37321029	0.607464746	3729
brain	aggregated	12811	0.06%	MYO3B	1.418762048	0.198278327	6
brain	aggregated	12811	0.12%	SCARF1	1.470613133	0.220507672	11
brain	aggregated	12811	0.04%	ATRIP	1.488601804	0.228219688	4
brain	aggregated	12811	2.16%	ITGB5	1.668181775	0.305208342	204
brain	aggregated	12811	0.13%	ANKDD1B	1.431418737	0.203704441	12
brain	aggregated	12811	5.70%	SNX24	1.64397195	0.294829223	538
brain	aggregated	12811	0.01%	TIGD6	1.526513815	0.244473141	1
brain	aggregated	12811	0.68%	HMGXB3	1.427761078	0.202136347	64
brain	aggregated	12811	0.13%	ASNSD1	1.409690221	0.194389097	12
brain	aggregated	12811	19.63%	PHACTR1	2.151924076	0.512595994	1854
brain	aggregated	12811	0.70%	EHMT2	1.340104537	0.16455666	66
brain	aggregated	12811		KCNK5
brain	aggregated	12811	0.49%	FHL5	1.759074501	0.344175431	46
brain	aggregated	12811	15.51%	REV3L	1.775882573	0.351381305	1465
brain	aggregated	12811	1.40%	SUGCT	1.618843888	0.284056442	132
brain	aggregated	12811	0.54%	MLXIPL	1.472696043	0.221400647	51
brain	aggregated	12811	0.17%	TSPAN12	1.448201418	0.210899431	16
brain	aggregated	12811	2.27%	PTK2B	1.572912056	0.26436477	214
brain	aggregated	12811	18.99%	NFIB	2.075810835	0.479965095	1794
brain	aggregated	12811		TJP2
brain	aggregated	12811	12.04%	ZNF462	1.80968884	0.365874564	1137
brain	aggregated	12811	18.52%	ASTN2	2.066236231	0.475860317	1749
brain	aggregated	12811	3.17%	PLCE1	1.781754203	0.353898563	299
brain	aggregated	12811	2.22%	HPSE2	2.242608207	0.551473655	210
brain	aggregated	12811	7.19%	CNNM2	1.624116204	0.286316764	679
brain	aggregated	12811	1.47%	RBM20	1.76462747	0.346556073	139
brain	aggregated	12811	10.06%	HTRA1	1.716200144	0.325794544	950
brain	aggregated	12811	2.11%	INPP5A	1.468176914	0.219463228	199
brain	aggregated	12811		MRGPRE
brain	aggregated	12811	7.68%	MPPED2	1.847016938	0.381877686	725
brain	aggregated	12811	6.21%	AMBRA1	1.571243104	0.263649265	587
brain	aggregated	12811	0.77%	RBM14-RBM4	1.465763876	0.218428722	73
brain	aggregated	12811	0.69%	RBM4	1.367787992	0.176424977	65
brain	aggregated	12811	2.18%	YAP1	1.727861423	0.330793911	206
brain	aggregated	12811	7.68%	PDZRN4	2.125849946	0.50141762	725
brain	aggregated	12811	6.50%	LRP1	1.682713412	0.311438275	614
brain	aggregated	12811	14.38%	ATP2B1	2.107432302	0.493521697	1358
brain	aggregated	12811	6.34%	NCOR2	1.551883449	0.255349488	599
brain	aggregated	12811	8.16%	LRCH1	1.791982846	0.358283737	771
brain	aggregated	12811	0.30%	DLST	1.297747067	0.146397371	28
brain	aggregated	12811	2.19%	IFT43	1.448010726	0.210817678	207
brain	aggregated	12811		SERPINA1
brain	aggregated	12811	0.48%	ABHD17C	1.422410075	0.199842291	45
brain	aggregated	12811	0.74%	HMOX2	1.404229409	0.192047964	70
brain	aggregated	12811	4.44%	CFDP1	1.521541477	0.242341425	419
brain	aggregated	12811	5.74%	SMG6	1.54208633	0.251149315	542
brain	aggregated	12811	2.22%	ZBTB4	1.381898135	0.182474209	210
brain	aggregated	12811	0.05%	HOXB3	1.89889431	0.404118301	5
brain	aggregated	12811	0.03%	RP11-81K2.1	1.329473019	0.159998767	3
brain	aggregated	12811	1.03%	MRC2	1.698755009	0.31831555	97
brain	aggregated	12811	0.41%	TBC1D16	1.594848339	0.273769187	39
brain	aggregated	12811	5.60%	RNF213	1.643681142	0.29470455	529
brain	aggregated	12811	12.00%	CACNA1A	2.008080344	0.450928007	1133
brain	aggregated	12811	0.33%	SUGP1	1.330626088	0.160493106	31
brain	aggregated	12811		B9D2
brain	aggregated	12811	0.02%	TMEM91	1.188337803	0.099491962	2
brain	aggregated	12811	5.95%	SLC24A3	1.935221065	0.419692131	562
brain	aggregated	12811	9.39%	ZMYND8	1.599526802	0.275774915	887
brain	aggregated	12811	3.62%	RUNX1	2.095989383	0.488615944	342
brain	neuron	2310		PRDM16
brain	neuron	2310	8.23%	CAMTA1	1.962729686	0.431485493	777
brain	neuron	2310	0.03%	TMEM51	1.371783336	0.178137841	3
brain	neuron	2310	0.44%	INPP5B	1.290970303	0.14349207	42
brain	neuron	2310	5.40%	MACF1	1.858933168	0.386986354	510
brain	neuron	2310		C1orf87
brain	neuron	2310	0.22%	TGFBR3	1.34712528	0.167566559	21
brain	neuron	2310	1.54%	MEF2D	1.484430885	0.226431552	145
brain	neuron	2310	6.65%	RABGAP1L	1.990813929	0.443525634	628
brain	neuron	2310	0.05%	PLA2G4A	1.441555023	0.208050021	5
brain	neuron	2310	0.77%	KIF26B	1.732185238	0.332647596	73
brain	neuron	2310	1.12%	THADA	1.395019099	0.188099365	106
brain	neuron	2310	4.71%	ANKRD36C	1.767248964	0.347679947	445
brain	neuron	2310	4.43%	ZEB2	1.922733941	0.414338712	418
brain	neuron	2310	0.03%	MYO3B	1.44698	0.21037579	3
brain	neuron	2310		SCARF1
brain	neuron	2310		ATRIP
brain	neuron	2310	0.12%	ITGB5	1.524568731	0.243639255	11
brain	neuron	2310	0.01%	ANKDD1B	1.231156588	0.117849024	1
brain	neuron	2310	0.83%	SNX24	1.316562481	0.154463824	78
brain	neuron	2310		TIGD6
brain	neuron	2310	0.07%	HMGXB3	1.14667184	0.081629133	7
brain	neuron	2310	0.10%	ASNSD1	1.374302546	0.179217865	9
brain	neuron	2310	8.62%	PHACTR1	2.47732005	0.652098178	814
brain	neuron	2310	0.30%	EHMT2	1.264869145	0.132302108	28
brain	neuron	2310		KCNK5
brain	neuron	2310		FHL5
brain	neuron	2310	3.48%	REV3L	1.63488802	0.290934805	329
brain	neuron	2310	0.23%	SUGCT	1.46806174	0.219413851	22
brain	neuron	2310	0.36%	MLXIPL	1.308815844	0.151142724	34
brain	neuron	2310	0.01%	TSPAN12	1.395936251	0.188492562	1
brain	neuron	2310	1.67%	PTK2B	1.574008921	0.264835013	158
brain	neuron	2310	4.20%	NFIB	2.016181187	0.454400961	397
brain	neuron	2310		TJP2
brain	neuron	2310	1.07%	ZNF462	1.483177213	0.225894084	101
brain	neuron	2310	4.69%	ASTN2	2.043666332	0.466184259	443
brain	neuron	2310	0.30%	PLCE1	1.725047146	0.329587388	28
brain	neuron	2310	0.23%	HPSE2	1.837286169	0.377705957	22
brain	neuron	2310	1.86%	CNNM2	1.475003985	0.222390097	176
brain	neuron	2310	0.36%	RBM20	1.460059699	0.215983255	34
brain	neuron	2310	0.28%	HTRA1	1.44341478	0.208847326	26
brain	neuron	2310	0.62%	INPP5A	1.306399632	0.150106857	59
brain	neuron	2310		MRGPRE
brain	neuron	2310	1.67%	MPPED2	1.715749433	0.325601317	158
brain	neuron	2310	1.23%	AMBRA1	1.391450648	0.186569516	116
brain	neuron	2310	0.22%	RBM14-RBM4	1.257947774	0.129334812	21
brain	neuron	2310	0.26%	RBM4	1.231054459	0.11780524	25
brain	neuron	2310		YAP1
brain	neuron	2310	4.28%	PDZRN4	2.205293466	0.53547626	404
brain	neuron	2310	1.03%	LRP1	1.416265561	0.197208045	97
brain	neuron	2310	10.39%	ATP2B1	2.288063208	0.570960902	981
brain	neuron	2310	1.18%	NCOR2	1.381498247	0.182302771	111
brain	neuron	2310	2.01%	LRCH1	1.548843906	0.25404639	190
brain	neuron	2310	0.05%	DLST	1.224748182	0.115101644	5
brain	neuron	2310	0.72%	IFT43	1.310711741	0.151955524	68
brain	neuron	2310		SERPINA1
brain	neuron	2310	0.18%	ABHD17C	1.217289223	0.111903875	17
brain	neuron	2310	0.24%	HMOX2	1.332213816	0.161173789	23
brain	neuron	2310	0.91%	CFDP1	1.34604678	0.16710419	86
brain	neuron	2310	1.40%	SMG6	1.375701258	0.179817514	132
brain	neuron	2310	1.12%	ZBTB4	1.322695428	0.157093112	106
brain	neuron	2310	0.05%	HOXB3	1.89889431	0.404118301	5
brain	neuron	2310		RP11-81K2.1
brain	neuron	2310	0.02%	MRC2	1.278615117	0.138195214	2
brain	neuron	2310	0.05%	TBC1D16	1.462038088	0.216831421	5
brain	neuron	2310	0.18%	RNF213	1.343904285	0.16618567	17
brain	neuron	2310	5.58%	CACNA1A	1.946474282	0.424516555	527
brain	neuron	2310	0.10%	SUGP1	1.262407594	0.131246804	9
brain	neuron	2310		B9D2
brain	neuron	2310	0.02%	TMEM91	1.188337803	0.099491962	2
brain	neuron	2310	1.21%	SLC24A3	1.949298785	0.425727463	114
brain	neuron	2310	2.63%	ZMYND8	1.534763999	0.24801012	248
brain	neuron	2310	0.30%	RUNX1	1.428742055	0.202556907	28
brain	cerebellar granule cell	189		PRDM16
brain	cerebellar granule cell	189	0.34%	CAMTA1	1.971486092	0.435239497	32
brain	cerebellar granule cell	189	0.02%	TMEM51	1.44559288	0.209781111	2
brain	cerebellar granule cell	189	0.02%	INPP5B	1.607523918	0.2792034	2
brain	cerebellar granule cell	189	0.19%	MACF1	1.90226788	0.405564601	18
brain	cerebellar granule cell	189		C1orf87
brain	cerebellar granule cell	189		TGFBR3
brain	cerebellar granule cell	189	0.02%	MEF2D	1.546718121	0.253135033	2
brain	cerebellar granule cell	189	0.67%	RABGAP1L	2.106230236	0.493006353	63
brain	cerebellar granule cell	189		PLA2G4A
brain	cerebellar granule cell	189	0.06%	KIF26B	1.706345558	0.321569734	6
brain	cerebellar granule cell	189		THADA
brain	cerebellar granule cell	189	0.18%	ANKRD36C	1.726115956	0.330045603	17
brain	cerebellar granule cell	189	0.07%	ZEB2	2.32758849	0.58790599	7
brain	cerebellar granule cell	189		MYO3B
brain	cerebellar granule cell	189		SCARF1
brain	cerebellar granule cell	189		ATRIP
brain	cerebellar granule cell	189		ITGB5
brain	cerebellar granule cell	189		ANKDD1B
brain	cerebellar granule cell	189	0.03%	SNX24	1.532672882	0.247113627	3
brain	cerebellar granule cell	189		TIGD6
brain	cerebellar granule cell	189		HMGXB3
brain	cerebellar granule cell	189		ASNSD1
brain	cerebellar granule cell	189	0.11%	PHACTR1	2.047022247	0.467622991	10
brain	cerebellar granule cell	189		EHMT2
brain	cerebellar granule cell	189		KCNK5
brain	cerebellar granule cell	189		FHL5
brain	cerebellar granule cell	189	0.24%	REV3L	1.838593193	0.378266298	23
brain	cerebellar granule cell	189	0.01%	SUGCT	2.410550833	0.623473203	1
brain	cerebellar granule cell	189		MLXIPL
brain	cerebellar granule cell	189		TSPAN12
brain	cerebellar granule cell	189	0.06%	PTK2B	1.65581131	0.299904936	6
brain	cerebellar granule cell	189	0.18%	NFIB	2.141968447	0.508327865	17
brain	cerebellar granule cell	189		TJP2
brain	cerebellar granule cell	189	0.03%	ZNF462	1.551814715	0.255320021	3
brain	cerebellar granule cell	189	0.33%	ASTN2	2.010701456	0.452051718	31
brain	cerebellar granule cell	189		PLCE1
brain	cerebellar granule cell	189		HPSE2
brain	cerebellar granule cell	189	0.03%	CNNM2	1.440101941	0.207427062	3
brain	cerebellar granule cell	189		RBM20
brain	cerebellar granule cell	189		HTRA1
brain	cerebellar granule cell	189	0.01%	INPP5A	1.417958021	0.197933628	1
brain	cerebellar granule cell	189		MRGPRE
brain	cerebellar granule cell	189	0.02%	MPPED2	1.781379223	0.353737803	2
brain	cerebellar granule cell	189	0.01%	AMBRA1	1.345569134	0.166899416	1
brain	cerebellar granule cell	189	0.01%	RBM14-RBM4	1.292450666	0.144126724	1
brain	cerebellar granule cell	189		RBM4
brain	cerebellar granule cell	189		YAP1
brain	cerebellar granule cell	189	0.01%	PDZRN4	2.280284166	0.567625909	1
brain	cerebellar granule cell	189	0.02%	LRP1	1.440172911	0.207457488	2
brain	cerebellar granule cell	189	0.28%	ATP2B1	1.904896663	0.4066916	26
brain	cerebellar granule cell	189	0.02%	NCOR2	1.63831687	0.292404805	2
brain	cerebellar granule cell	189	0.35%	LRCH1	1.862860015	0.388669853	33
brain	cerebellar granule cell	189		DLST
brain	cerebellar granule cell	189	0.01%	IFT43	1.345569134	0.166899416	1
brain	cerebellar granule cell	189		SERPINA1
brain	cerebellar granule cell	189		ABHD17C
brain	cerebellar granule cell	189		HMOX2
brain	cerebellar granule cell	189		CFDP1
brain	cerebellar granule cell	189	0.02%	SMG6	1.584834337	0.269476033	2
brain	cerebellar granule cell	189		ZBTB4
brain	cerebellar granule cell	189		HOXB3
brain	cerebellar granule cell	189		RP11-81K2.1
brain	cerebellar granule cell	189		MRC2
brain	cerebellar granule cell	189		TBC1D16
brain	cerebellar granule cell	189	0.01%	RNF213	1.327064514	0.158966205	1
brain	cerebellar granule cell	189	0.66%	CACNA1A	2.19102798	0.52936043	62
brain	cerebellar granule cell	189	0.01%	SUGP1	1.292450666	0.144126724	1
brain	cerebellar granule cell	189		B9D2
brain	cerebellar granule cell	189		TMEM91
brain	cerebellar granule cell	189	0.01%	SLC24A3	1.456873178	0.214617146	1
brain	cerebellar granule cell	189	0.03%	ZMYND8	1.608596802	0.279663361	3
brain	cerebellar granule cell	189		RUNX1
brain	glutamatergic neuron	1405		PRDM16
brain	glutamatergic neuron	1405	5.03%	CAMTA1	1.914596397	0.410850023	475
brain	glutamatergic neuron	1405	0.01%	TMEM51	1.224164248	0.114851302	1
brain	glutamatergic neuron	1405	0.24%	INPP5B	1.263586127	0.131752059	23
brain	glutamatergic neuron	1405	3.47%	MACF1	1.849142121	0.382788784	328
brain	glutamatergic neuron	1405		C1orf87
brain	glutamatergic neuron	1405	0.03%	TGFBR3	1.3092556	0.151331254	3
brain	glutamatergic neuron	1405	1.39%	MEF2D	1.505724608	0.235560494	131
brain	glutamatergic neuron	1405	4.35%	RABGAP1L	2.004147421	0.449241904	411
brain	glutamatergic neuron	1405	0.04%	PLA2G4A	1.484850526	0.226611458	4
brain	glutamatergic neuron	1405	0.15%	KIF26B	1.482672146	0.225677554	14
brain	glutamatergic neuron	1405	0.85%	THADA	1.390364265	0.186103767	80
brain	glutamatergic neuron	1405	3.14%	ANKRD36C	1.762098113	0.345471699	297
brain	glutamatergic neuron	1405	2.77%	ZEB2	1.765367348	0.346873269	262
brain	glutamatergic neuron	1405	0.01%	MYO3B	1.364956856	0.175211226	1
brain	glutamatergic neuron	1405		SCARF1
brain	glutamatergic neuron	1405		ATRIP
brain	glutamatergic neuron	1405	0.03%	ITGB5	1.557677587	0.257833523	3
brain	glutamatergic neuron	1405		ANKDD1B
brain	glutamatergic neuron	1405	0.57%	SNX24	1.315341243	0.153940261	54
brain	glutamatergic neuron	1405		TIGD6
brain	glutamatergic neuron	1405	0.07%	HMGXB3	1.14667184	0.081629133	7
brain	glutamatergic neuron	1405	0.07%	ASNSD1	1.366492135	0.175869423	7
brain	glutamatergic neuron	1405	6.92%	PHACTR1	2.562303082	0.688531691	654
brain	glutamatergic neuron	1405	0.16%	EHMT2	1.261695353	0.130941455	15
brain	glutamatergic neuron	1405		KCNK5
brain	glutamatergic neuron	1405		FHL5
brain	glutamatergic neuron	1405	1.92%	REV3L	1.528035032	0.24512531	181
brain	glutamatergic neuron	1405	0.05%	SUGCT	1.299300194	0.14706322	5
brain	glutamatergic neuron	1405	0.25%	MLXIPL	1.348233541	0.168041687	24
brain	glutamatergic neuron	1405	0.01%	TSPAN12	1.395936251	0.188492562	1
brain	glutamatergic neuron	1405	1.59%	PTK2B	1.57503184	0.265273554	150
brain	glutamatergic neuron	1405	2.87%	NFIB	1.908507625	0.408239674	271
brain	glutamatergic neuron	1405		TJP2
brain	glutamatergic neuron	1405	0.46%	ZNF462	1.440152723	0.207448833	43
brain	glutamatergic neuron	1405	2.51%	ASTN2	1.907576678	0.407840563	237
brain	glutamatergic neuron	1405	0.04%	PLCE1	1.234412432	0.119244854	4
brain	glutamatergic neuron	1405	0.05%	HPSE2	1.451940155	0.212502284	5
brain	glutamatergic neuron	1405	1.19%	CNNM2	1.443733215	0.208983844	112
brain	glutamatergic neuron	1405	0.34%	RBM20	1.450711966	0.21197574	32
brain	glutamatergic neuron	1405	0.02%	HTRA1	1.375455141	0.179712	2
brain	glutamatergic neuron	1405	0.46%	INPP5A	1.328963524	0.159780339	43
brain	glutamatergic neuron	1405		MRGPRE
brain	glutamatergic neuron	1405	1.13%	MPPED2	1.578920168	0.266940539	107
brain	glutamatergic neuron	1405	0.88%	AMBRA1	1.380444079	0.181850833	83
brain	glutamatergic neuron	1405	0.13%	RBM14-RBM4	1.227609078	0.116328153	12
brain	glutamatergic neuron	1405	0.20%	RBM4	1.262530879	0.131299658	19
brain	glutamatergic neuron	1405		YAP1
brain	glutamatergic neuron	1405	3.99%	PDZRN4	2.220795568	0.542122246	377
brain	glutamatergic neuron	1405	0.70%	LRP1	1.404230754	0.192048541	66
brain	glutamatergic neuron	1405	8.95%	ATP2B1	2.368745811	0.605550756	845
brain	glutamatergic neuron	1405	0.91%	NCOR2	1.35751467	0.172020648	86
brain	glutamatergic neuron	1405	1.15%	LRCH1	1.499633929	0.232949327	109
brain	glutamatergic neuron	1405	0.03%	DLST	1.218803485	0.112553062	3
brain	glutamatergic neuron	1405	0.46%	IFT43	1.263285171	0.131623034	43
brain	glutamatergic neuron	1405		SERPINA1
brain	glutamatergic neuron	1405	0.13%	ABHD17C	1.138407071	0.078085901	12
brain	glutamatergic neuron	1405	0.16%	HMOX2	1.297310638	0.146210268	15
brain	glutamatergic neuron	1405	0.74%	CFDP1	1.339414542	0.164260849	70
brain	glutamatergic neuron	1405	0.96%	SMG6	1.360461644	0.17328406	91
brain	glutamatergic neuron	1405	0.69%	ZBTB4	1.301564261	0.14803386	65
brain	glutamatergic neuron	1405		HOXB3
brain	glutamatergic neuron	1405		RP11-81K2.1
brain	glutamatergic neuron	1405	0.02%	MRC2	1.278615117	0.138195214	2
brain	glutamatergic neuron	1405	0.01%	TBC1D16	1.276178122	0.137150438	1
brain	glutamatergic neuron	1405	0.16%	RNF213	1.328001404	0.159367864	15
brain	glutamatergic neuron	1405	3.47%	CACNA1A	1.898133441	0.403792104	328
brain	glutamatergic neuron	1405	0.04%	SUGP1	1.249331951	0.125641078	4
brain	glutamatergic neuron	1405		B9D2
brain	glutamatergic neuron	1405	0.02%	TMEM91	1.188337803	0.099491962	2
brain	glutamatergic neuron	1405	0.07%	SLC24A3	1.721293041	0.327977946	7
brain	glutamatergic neuron	1405	1.86%	ZMYND8	1.537082672	0.249004171	176
brain	glutamatergic neuron	1405	0.29%	RUNX1	1.439941406	0.207358238	27
brain	GABAergic neuron	692		PRDM16
brain	GABAergic neuron	692	2.75%	CAMTA1	2.045682467	0.467048607	260
brain	GABAergic neuron	692		TMEM51
brain	GABAergic neuron	692	0.18%	INPP5B	1.29077788	0.143409575	17
brain	GABAergic neuron	692	1.74%	MACF1	1.873759014	0.393342418	164
brain	GABAergic neuron	692		C1orf87
brain	GABAergic neuron	692	0.19%	TGFBR3	1.353436894	0.170272444	18
brain	GABAergic neuron	692	0.13%	MEF2D	1.241593202	0.122323359	12
brain	GABAergic neuron	692	1.62%	RABGAP1L	1.907733194	0.407907664	153
brain	GABAergic neuron	692	0.01%	PLA2G4A	1.268373013	0.133804269	1
brain	GABAergic neuron	692	0.55%	KIF26B	1.803830367	0.363362948	52
brain	GABAergic neuron	692	0.28%	THADA	1.409341665	0.194239666	26
brain	GABAergic neuron	692	1.39%	ANKRD36C	1.784264717	0.354974858	131
brain	GABAergic neuron	692	1.58%	ZEB2	2.180425657	0.524815054	149
brain	GABAergic neuron	692	0.02%	MYO3B	1.487991571	0.227958072	2
brain	GABAergic neuron	692		SCARF1
brain	GABAergic neuron	692		ATRIP
brain	GABAergic neuron	692	0.08%	ITGB5	1.51215291	0.238316404	8
brain	GABAergic neuron	692	0.01%	ANKDD1B	1.231156588	0.117849024	1
brain	GABAergic neuron	692	0.22%	SNX24	1.288829894	0.142574444	21
brain	GABAergic neuron	692		TIGD6
brain	GABAergic neuron	692		HMGXB3
brain	GABAergic neuron	692	0.02%	ASNSD1	1.401638985	0.19093741	2
brain	GABAergic neuron	692	1.59%	PHACTR1	2.13548055	0.505546406	150
brain	GABAergic neuron	692	0.14%	EHMT2	1.268531212	0.133872092	13
brain	GABAergic neuron	692		KCNK5
brain	GABAergic neuron	692		FHL5
brain	GABAergic neuron	692	1.32%	REV3L	1.752129395	0.341197958	125
brain	GABAergic neuron	692	0.17%	SUGCT	1.461894155	0.216769714	16
brain	GABAergic neuron	692	0.11%	MLXIPL	1.214213371	0.11058521	10
brain	GABAergic neuron	692		TSPAN12
brain	GABAergic neuron	692	0.02%	PTK2B	1.251882792	0.126734662	2
brain	GABAergic neuron	692	1.15%	NFIB	2.264265148	0.560758314	109
brain	GABAergic neuron	692		TJP2
brain	GABAergic neuron	692	0.58%	ZNF462	1.513070679	0.238709865	55
brain	GABAergic neuron	692	1.76%	ASTN2	2.234036917	0.547799013	166
brain	GABAergic neuron	692	0.25%	PLCE1	1.806819598	0.364644477	24
brain	GABAergic neuron	692	0.18%	HPSE2	1.950623232	0.426295273	17
brain	GABAergic neuron	692	0.65%	CNNM2	1.534135662	0.247740743	61
brain	GABAergic neuron	692	0.02%	RBM20	1.609623432	0.280103493	2
brain	GABAergic neuron	692	0.25%	HTRA1	1.449078083	0.21127527	24
brain	GABAergic neuron	692	0.16%	INPP5A	1.234279251	0.119187757	15
brain	GABAergic neuron	692		MRGPRE
brain	GABAergic neuron	692	0.41%	MPPED2	1.989629892	0.443018019	39
brain	GABAergic neuron	692	0.34%	AMBRA1	1.421432734	0.19942329	32
brain	GABAergic neuron	692	0.08%	RBM14-RBM4	1.299142957	0.14699581	8
brain	GABAergic neuron	692	0.06%	RBM4	1.131379128	0.075072915	6
brain	GABAergic neuron	692		YAP1
brain	GABAergic neuron	692	0.24%	PDZRN4	1.939272839	0.421429188	23
brain	GABAergic neuron	692	0.31%	LRP1	1.442006341	0.208243507	29
brain	GABAergic neuron	692	1.15%	ATP2B1	1.760142195	0.344633167	109
brain	GABAergic neuron	692	0.24%	NCOR2	1.448843915	0.211174879	23
brain	GABAergic neuron	692	0.51%	LRCH1	1.444705486	0.209400672	48
brain	GABAergic neuron	692	0.02%	DLST	1.233665228	0.118924516	2
brain	GABAergic neuron	692	0.25%	IFT43	1.394231955	0.187761904	24
brain	GABAergic neuron	692		SERPINA1
brain	GABAergic neuron	692	0.05%	ABHD17C	1.406606388	0.193067011	5
brain	GABAergic neuron	692	0.08%	HMOX2	1.397657275	0.189230391	8
brain	GABAergic neuron	692	0.17%	CFDP1	1.375062823	0.179543807	16
brain	GABAergic neuron	692	0.41%	SMG6	1.400535583	0.190464365	39
brain	GABAergic neuron	692	0.42%	ZBTB4	1.343074799	0.165830056	40
brain	GABAergic neuron	692	0.05%	HOXB3	1.89889431	0.404118301	5
brain	GABAergic neuron	692		RP11-81K2.1
brain	GABAergic neuron	692		MRC2
brain	GABAergic neuron	692	0.04%	TBC1D16	1.508503079	0.236751666	4
brain	GABAergic neuron	692	0.01%	RNF213	1.599287271	0.275672225	1
brain	GABAergic neuron	692	1.45%	CACNA1A	1.951536081	0.426686625	137
brain	GABAergic neuron	692	0.04%	SUGP1	1.267972469	0.13363255	4
brain	GABAergic neuron	692		B9D2
brain	GABAergic neuron	692		TMEM91
brain	GABAergic neuron	692	1.09%	SLC24A3	1.968981548	0.434165761	103
brain	GABAergic neuron	692	0.72%	ZMYND8	1.520413006	0.241857632	68
brain	GABAergic neuron	692	0.01%	RUNX1	1.126359582	0.07292096	1
brain	vascular associated smooth muscle cell	55		PRDM16
brain	vascular associated smooth muscle cell	55	0.04%	CAMTA1	1.731851816	0.332504653	4
brain	vascular associated smooth muscle cell	55	0.01%	TMEM51	1.478761554	0.224001024	1
brain	vascular associated smooth muscle cell	55	0.01%	INPP5B	1.478761554	0.224001024	1
brain	vascular associated smooth muscle cell	55	0.15%	MACF1	2.203651701	0.534772411	14
brain	vascular associated smooth muscle cell	55		C1orf87
brain	vascular associated smooth muscle cell	55	0.02%	TGFBR3	2.131106377	0.503671131	2
brain	vascular associated smooth muscle cell	55		MEF2D
brain	vascular associated smooth muscle cell	55	0.06%	RABGAP1L	2.20606041	0.535805061	6
brain	vascular associated smooth muscle cell	55		PLA2G4A
brain	vascular associated smooth muscle cell	55		KIF26B
brain	vascular associated smooth muscle cell	55	0.02%	THADA	1.582113147	0.268309417	2
brain	vascular associated smooth muscle cell	55	0.01%	ANKRD36C	1.591895103	0.27250309	1
brain	vascular associated smooth muscle cell	55	0.11%	ZEB2	2.1826828	0.525782725	10
brain	vascular associated smooth muscle cell	55		MYO3B
brain	vascular associated smooth muscle cell	55		SCARF1
brain	vascular associated smooth muscle cell	55		ATRIP
brain	vascular associated smooth muscle cell	55	0.02%	ITGB5	1.601198912	0.276491774	2
brain	vascular associated smooth muscle cell	55		ANKDD1B
brain	vascular associated smooth muscle cell	55		SNX24
brain	vascular associated smooth muscle cell	55		TIGD6
brain	vascular associated smooth muscle cell	55		HMGXB3
brain	vascular associated smooth muscle cell	55		ASNSD1
brain	vascular associated smooth muscle cell	55	0.05%	PHACTR1	1.754002953	0.342001181	5
brain	vascular associated smooth muscle cell	55		EHMT2
brain	vascular associated smooth muscle cell	55		KCNK5
brain	vascular associated smooth muscle cell	55	0.03%	FHL5	1.766011556	0.347149451	3
brain	vascular associated smooth muscle cell	55	0.06%	REV3L	1.710103671	0.323180894	6
brain	vascular associated smooth muscle cell	55		SUGCT
brain	vascular associated smooth muscle cell	55		MLXIPL
brain	vascular associated smooth muscle cell	55		TSPAN12
brain	vascular associated smooth muscle cell	55		PTK2B
brain	vascular associated smooth muscle cell	55	0.03%	NFIB	1.765628656	0.346985296	3
brain	vascular associated smooth muscle cell	55		TJP2
brain	vascular associated smooth muscle cell	55	0.01%	ZNF462	1.492099524	0.229719213	1
brain	vascular associated smooth muscle cell	55		ASTN2
brain	vascular associated smooth muscle cell	55	0.08%	PLCE1	1.970559597	0.434842295	8
brain	vascular associated smooth muscle cell	55		HPSE2
brain	vascular associated smooth muscle cell	55	0.01%	CNNM2	1.492099524	0.229719213	1
brain	vascular associated smooth muscle cell	55	0.04%	RBM20	1.654529572	0.299355436	4
brain	vascular associated smooth muscle cell	55		HTRA1
brain	vascular associated smooth muscle cell	55	0.02%	INPP5A	1.525372028	0.24398364	2
brain	vascular associated smooth muscle cell	55		MRGPRE
brain	vascular associated smooth muscle cell	55	0.06%	MPPED2	1.840302308	0.378999022	6
brain	vascular associated smooth muscle cell	55	0.01%	AMBRA1	1.849650621	0.383006785	1
brain	vascular associated smooth muscle cell	55		RBM14-RBM4
brain	vascular associated smooth muscle cell	55		RBM4
brain	vascular associated smooth muscle cell	55	0.05%	YAP1	1.523591518	0.243220309	5
brain	vascular associated smooth muscle cell	55		PDZRN4
brain	vascular associated smooth muscle cell	55	0.02%	LRP1	1.335198045	0.162453173	2
brain	vascular associated smooth muscle cell	55	0.01%	ATP2B1	1.478761554	0.224001024	1
brain	vascular associated smooth muscle cell	55	0.02%	NCOR2	1.652361631	0.298426007	2
brain	vascular associated smooth muscle cell	55	0.06%	LRCH1	1.81835254	0.369588824	6
brain	vascular associated smooth muscle cell	55	0.01%	DLST	1.178296566	0.095187132	1
brain	vascular associated smooth muscle cell	55	0.01%	IFT43	1.385319948	0.183941192	1
brain	vascular associated smooth muscle cell	55		SERPINA1
brain	vascular associated smooth muscle cell	55		ABHD17C
brain	vascular associated smooth muscle cell	55		HMOX2
brain	vascular associated smooth muscle cell	55	0.04%	CFDP1	1.586163282	0.270045772	4
brain	vascular associated smooth muscle cell	55	0.02%	SMG6	2.03259182	0.461436448	2
brain	vascular associated smooth muscle cell	55	0.01%	ZBTB4	1.741856933	0.336793998	1
brain	vascular associated smooth muscle cell	55		HOXB3
brain	vascular associated smooth muscle cell	55		RP11-81K2.1
brain	vascular associated smooth muscle cell	55	0.02%	MRC2	1.555872321	0.257059578	2
brain	vascular associated smooth muscle cell	55		TBC1D16
brain	vascular associated smooth muscle cell	55	0.03%	RNF213	1.526859283	0.244621249	3
brain	vascular associated smooth muscle cell	55		CACNA1A
brain	vascular associated smooth muscle cell	55		SUGP1
brain	vascular associated smooth muscle cell	55		B9D2
brain	vascular associated smooth muscle cell	55		TMEM91
brain	vascular associated smooth muscle cell	55		SLC24A3
brain	vascular associated smooth muscle cell	55	0.02%	ZMYND8	1.281808257	0.139564162	2
brain	vascular associated smooth muscle cell	55	0.01%	RUNX1	2.187770605	0.527963944	1
brain	central nervous system macrophage	542		PRDM16
brain	central nervous system macrophage	542	0.34%	CAMTA1	1.839160562	0.378509538	32
brain	central nervous system macrophage	542	0.17%	TMEM51	1.799717665	0.36159977	16
brain	central nervous system macrophage	542	0.08%	INPP5B	1.685726762	0.312730144	8
brain	central nervous system macrophage	542	1.47%	MACF1	1.975145518	0.436808349	139
brain	central nervous system macrophage	542		C1orf87
brain	central nervous system macrophage	542		TGFBR3
brain	central nervous system macrophage	542	0.07%	MEF2D	1.66705186	0.30472393	7
brain	central nervous system macrophage	542	1.98%	RABGAP1L	2.065658866	0.475612792	187
brain	central nervous system macrophage	542	0.86%	PLA2G4A	1.938327931	0.421024091	81
brain	central nervous system macrophage	542	0.89%	KIF26B	1.942168826	0.422670741	84
brain	central nervous system macrophage	542	0.65%	THADA	1.81602428	0.368590663	61
brain	central nervous system macrophage	542	0.25%	ANKRD36C	1.80587848	0.364241005	24
brain	central nervous system macrophage	542	3.28%	ZEB2	2.358476405	0.601148107	310
brain	central nervous system macrophage	542		MYO3B
brain	central nervous system macrophage	542		SCARF1
brain	central nervous system macrophage	542	0.01%	ATRIP	1.766528726	0.34737117	1
brain	central nervous system macrophage	542	0.33%	ITGB5	1.819329785	0.370007783	31
brain	central nervous system macrophage	542	0.01%	ANKDD1B	2.252132416	0.555556828	1
brain	central nervous system macrophage	542	0.31%	SNX24	1.870089827	0.391769382	29
brain	central nervous system macrophage	542		TIGD6
brain	central nervous system macrophage	542	0.02%	HMGXB3	1.651454926	0.298037288	2
brain	central nervous system macrophage	542		ASNSD1
brain	central nervous system macrophage	542	0.50%	PHACTR1	1.878135681	0.395218762	47
brain	central nervous system macrophage	542	0.01%	EHMT2	1.972829103	0.435815267	1
brain	central nervous system macrophage	542		KCNK5
brain	central nervous system macrophage	542		FHL5
brain	central nervous system macrophage	542	0.38%	REV3L	1.922315174	0.41415918	36
brain	central nervous system macrophage	542	0.13%	SUGCT	1.899107297	0.404209612	12
brain	central nervous system macrophage	542	0.18%	MLXIPL	1.800456328	0.361916446	17
brain	central nervous system macrophage	542		TSPAN12
brain	central nervous system macrophage	542	0.14%	PTK2B	1.823071113	0.371611748	13
brain	central nervous system macrophage	542	0.04%	NFIB	1.77882421	0.35264243	4
brain	central nervous system macrophage	542		TJP2
brain	central nervous system macrophage	542	0.04%	ZNF462	1.650410652	0.297589592	4
brain	central nervous system macrophage	542	0.05%	ASTN2	1.937366295	0.420611823	5
brain	central nervous system macrophage	542		PLCE1
brain	central nervous system macrophage	542		HPSE2
brain	central nervous system macrophage	542	0.24%	CNNM2	1.902703327	0.405751284	23
brain	central nervous system macrophage	542		RBM20
brain	central nervous system macrophage	542	1.14%	HTRA1	1.973828435	0.436243695	108
brain	central nervous system macrophage	542	0.02%	INPP5A	1.744281292	0.337833358	2
brain	central nervous system macrophage	542		MRGPRE
brain	central nervous system macrophage	542	0.01%	MPPED2	1.643688202	0.294707576	1
brain	central nervous system macrophage	542	0.28%	AMBRA1	1.865321526	0.38972514	26
brain	central nervous system macrophage	542	0.04%	RBM14-RBM4	2.1509552	0.512180623	4
brain	central nervous system macrophage	542	0.02%	RBM4	1.970441818	0.434791801	2
brain	central nervous system macrophage	542		YAP1
brain	central nervous system macrophage	542	0.01%	PDZRN4	1.616984129	0.283259136	1
brain	central nervous system macrophage	542	0.33%	LRP1	1.74101405	0.336432642	31
brain	central nervous system macrophage	542	0.55%	ATP2B1	1.789432966	0.357190564	52
brain	central nervous system macrophage	542	0.43%	NCOR2	1.842068184	0.379756079	41
brain	central nervous system macrophage	542	2.18%	LRCH1	2.080103458	0.481805407	206
brain	central nervous system macrophage	542		DLST
brain	central nervous system macrophage	542	0.02%	IFT43	1.618498325	0.283908295	2
brain	central nervous system macrophage	542		SERPINA1
brain	central nervous system macrophage	542		ABHD17C
brain	central nervous system macrophage	542	0.01%	HMOX2	1.792604804	0.358550379	1
brain	central nervous system macrophage	542	0.28%	CFDP1	1.823662391	0.371865237	26
brain	central nervous system macrophage	542	0.22%	SMG6	1.758237203	0.343816468	21
brain	central nervous system macrophage	542	0.02%	ZBTB4	1.783928871	0.354830875	2
brain	central nervous system macrophage	542		HOXB3
brain	central nervous system macrophage	542		RP11-81K2.1
brain	central nervous system macrophage	542	0.46%	MRC2	1.795625199	0.359845268	43
brain	central nervous system macrophage	542	0.13%	TBC1D16	1.941962719	0.42258238	12
brain	central nervous system macrophage	542	1.25%	RNF213	1.878496285	0.395373358	118
brain	central nervous system macrophage	542	0.22%	CACNA1A	1.941301073	0.422298722	21
brain	central nervous system macrophage	542	0.01%	SUGP1	1.696194768	0.317217936	1
brain	central nervous system macrophage	542		B9D2
brain	central nervous system macrophage	542		TMEM91
brain	central nervous system macrophage	542	0.02%	SLC24A3	1.806668282	0.364579605	2
brain	central nervous system macrophage	542	0.37%	ZMYND8	1.835516357	0.376947212	35
brain	central nervous system macrophage	542	2.55%	RUNX1	2.239151697	0.549991797	241
brain	microglial cell	538		PRDM16
brain	microglial cell	538	0.34%	CAMTA1	1.839160562	0.378509538	32
brain	microglial cell	538	0.17%	TMEM51	1.799717665	0.36159977	16
brain	microglial cell	538	0.08%	INPP5B	1.685726762	0.312730144	8
brain	microglial cell	538	1.47%	MACF1	1.975145518	0.436808349	139
brain	microglial cell	538		C1orf87
brain	microglial cell	538		TGFBR3
brain	microglial cell	538	0.07%	MEF2D	1.66705186	0.30472393	7
brain	microglial cell	538	1.97%	RABGAP1L	2.064261816	0.475013855	186
brain	microglial cell	538	0.86%	PLA2G4A	1.938327931	0.421024091	81
brain	microglial cell	538	0.89%	KIF26B	1.942168826	0.422670741	84
brain	microglial cell	538	0.65%	THADA	1.81602428	0.368590663	61
brain	microglial cell	538	0.25%	ANKRD36C	1.80587848	0.364241005	24
brain	microglial cell	538	3.28%	ZEB2	2.358476405	0.601148107	310
brain	microglial cell	538		MYO3B
brain	microglial cell	538		SCARF1
brain	microglial cell	538	0.01%	ATRIP	1.766528726	0.34737117	1
brain	microglial cell	538	0.33%	ITGB5	1.819329785	0.370007783	31
brain	microglial cell	538	0.01%	ANKDD1B	2.252132416	0.555556828	1
brain	microglial cell	538	0.31%	SNX24	1.870089827	0.391769382	29
brain	microglial cell	538		TIGD6
brain	microglial cell	538	0.02%	HMGXB3	1.651454926	0.298037288	2
brain	microglial cell	538		ASNSD1
brain	microglial cell	538	0.50%	PHACTR1	1.878135681	0.395218762	47
brain	microglial cell	538	0.01%	EHMT2	1.972829103	0.435815267	1
brain	microglial cell	538		KCNK5
brain	microglial cell	538		FHL5
brain	microglial cell	538	0.38%	REV3L	1.922315174	0.41415918	36
brain	microglial cell	538	0.13%	SUGCT	1.899107297	0.404209612	12
brain	microglial cell	538	0.18%	MLXIPL	1.800456328	0.361916446	17
brain	microglial cell	538		TSPAN12
brain	microglial cell	538	0.14%	PTK2B	1.823071113	0.371611748	13
brain	microglial cell	538	0.04%	NFIB	1.77882421	0.35264243	4
brain	microglial cell	538		TJP2
brain	microglial cell	538	0.04%	ZNF462	1.650410652	0.297589592	4
brain	microglial cell	538	0.05%	ASTN2	1.937366295	0.420611823	5
brain	microglial cell	538		PLCE1
brain	microglial cell	538		HPSE2
brain	microglial cell	538	0.24%	CNNM2	1.902703327	0.405751284	23
brain	microglial cell	538		RBM20
brain	microglial cell	538	1.13%	HTRA1	1.972843919	0.435821618	107
brain	microglial cell	538	0.02%	INPP5A	1.744281292	0.337833358	2
brain	microglial cell	538		MRGPRE
brain	microglial cell	538	0.01%	MPPED2	1.643688202	0.294707576	1
brain	microglial cell	538	0.28%	AMBRA1	1.865321526	0.38972514	26
brain	microglial cell	538	0.04%	RBM14-RBM4	2.1509552	0.512180623	4
brain	microglial cell	538	0.02%	RBM4	1.970441818	0.434791801	2
brain	microglial cell	538		YAP1
brain	microglial cell	538	0.01%	PDZRN4	1.616984129	0.283259136	1
brain	microglial cell	538	0.33%	LRP1	1.74101405	0.336432642	31
brain	microglial cell	538	0.55%	ATP2B1	1.789432966	0.357190564	52
brain	microglial cell	538	0.43%	NCOR2	1.842068184	0.379756079	41
brain	microglial cell	538	2.18%	LRCH1	2.080103458	0.481805407	206
brain	microglial cell	538		DLST
brain	microglial cell	538	0.02%	IFT43	1.618498325	0.283908295	2
brain	microglial cell	538		SERPINA1
brain	microglial cell	538		ABHD17C
brain	microglial cell	538	0.01%	HMOX2	1.792604804	0.358550379	1
brain	microglial cell	538	0.28%	CFDP1	1.823662391	0.371865237	26
brain	microglial cell	538	0.22%	SMG6	1.758237203	0.343816468	21
brain	microglial cell	538	0.02%	ZBTB4	1.783928871	0.354830875	2
brain	microglial cell	538		HOXB3
brain	microglial cell	538		RP11-81K2.1
brain	microglial cell	538	0.46%	MRC2	1.795625199	0.359845268	43
brain	microglial cell	538	0.13%	TBC1D16	1.941962719	0.42258238	12
brain	microglial cell	538	1.24%	RNF213	1.87220412	0.392675812	117
brain	microglial cell	538	0.22%	CACNA1A	1.941301073	0.422298722	21
brain	microglial cell	538	0.01%	SUGP1	1.696194768	0.317217936	1
brain	microglial cell	538		B9D2
brain	microglial cell	538		TMEM91
brain	microglial cell	538	0.02%	SLC24A3	1.806668282	0.364579605	2
brain	microglial cell	538	0.37%	ZMYND8	1.835516357	0.376947212	35
brain	microglial cell	538	2.55%	RUNX1	2.239151697	0.549991797	241
brain	leukocyte	571		PRDM16
brain	leukocyte	571	0.38%	CAMTA1	1.849750876	0.383049766	36
brain	leukocyte	571	0.17%	TMEM51	1.799717665	0.36159977	16
brain	leukocyte	571	0.10%	INPP5B	1.6976021	0.317821281	9
brain	leukocyte	571	1.57%	MACF1	1.987573314	0.442136333	148
brain	leukocyte	571		C1orf87
brain	leukocyte	571	0.05%	TGFBR3	2.462517929	0.645752284	5
brain	leukocyte	571	0.08%	MEF2D	1.73107034	0.332169622	8
brain	leukocyte	571	2.20%	RABGAP1L	2.141729549	0.508225446	208
brain	leukocyte	571	0.86%	PLA2G4A	1.938327931	0.421024091	81
brain	leukocyte	571	0.89%	KIF26B	1.942168826	0.422670741	84
brain	leukocyte	571	0.71%	THADA	1.832194115	0.375522917	67
brain	leukocyte	571	0.28%	ANKRD36C	1.845183758	0.381091773	26
brain	leukocyte	571	3.40%	ZEB2	2.376503068	0.60887641	321
brain	leukocyte	571		MYO3B
brain	leukocyte	571		SCARF1
brain	leukocyte	571	0.01%	ATRIP	1.766528726	0.34737117	1
brain	leukocyte	571	0.33%	ITGB5	1.819329785	0.370007783	31
brain	leukocyte	571	0.01%	ANKDD1B	2.252132416	0.555556828	1
brain	leukocyte	571	0.32%	SNX24	1.894562308	0.402261106	30
brain	leukocyte	571		TIGD6
brain	leukocyte	571	0.03%	HMGXB3	1.727985462	0.330847088	3
brain	leukocyte	571		ASNSD1
brain	leukocyte	571	0.50%	PHACTR1	1.878135681	0.395218762	47
brain	leukocyte	571	0.01%	EHMT2	1.972829103	0.435815267	1
brain	leukocyte	571		KCNK5
brain	leukocyte	571		FHL5
brain	leukocyte	571	0.39%	REV3L	1.929489645	0.417234984	37
brain	leukocyte	571	0.13%	SUGCT	1.899107297	0.404209612	12
brain	leukocyte	571	0.18%	MLXIPL	1.800456328	0.361916446	17
brain	leukocyte	571		TSPAN12
brain	leukocyte	571	0.18%	PTK2B	1.88642844	0.398773993	17
brain	leukocyte	571	0.04%	NFIB	1.77882421	0.35264243	4
brain	leukocyte	571		TJP2
brain	leukocyte	571	0.04%	ZNF462	1.650410652	0.297589592	4
brain	leukocyte	571	0.05%	ASTN2	1.937366295	0.420611823	5
brain	leukocyte	571		PLCE1
brain	leukocyte	571		HPSE2
brain	leukocyte	571	0.26%	CNNM2	1.903607016	0.406138709	25
brain	leukocyte	571		RBM20
brain	leukocyte	571	1.14%	HTRA1	1.973828435	0.436243695	108
brain	leukocyte	571	0.03%	INPP5A	1.82468458	0.372303465	3
brain	leukocyte	571		MRGPRE
brain	leukocyte	571	0.01%	MPPED2	1.643688202	0.294707576	1
brain	leukocyte	571	0.30%	AMBRA1	1.86525522	0.389696713	28
brain	leukocyte	571	0.05%	RBM14-RBM4	2.061252999	0.47372393	5
brain	leukocyte	571	0.03%	RBM4	1.909878214	0.408827267	3
brain	leukocyte	571		YAP1
brain	leukocyte	571	0.01%	PDZRN4	1.616984129	0.283259136	1
brain	leukocyte	571	0.33%	LRP1	1.74101405	0.336432642	31
brain	leukocyte	571	0.62%	ATP2B1	1.806508727	0.364511202	59
brain	leukocyte	571	0.44%	NCOR2	1.843332884	0.380298276	42
brain	leukocyte	571	2.21%	LRCH1	2.076654587	0.480326824	209
brain	leukocyte	571		DLST
brain	leukocyte	571	0.02%	IFT43	1.618498325	0.283908295	2
brain	leukocyte	571		SERPINA1
brain	leukocyte	571		ABHD17C
brain	leukocyte	571	0.01%	HMOX2	1.792604804	0.358550379	1
brain	leukocyte	571	0.29%	CFDP1	1.833407005	0.376042901	27
brain	leukocyte	571	0.23%	SMG6	1.759799367	0.344486191	22
brain	leukocyte	571	0.03%	ZBTB4	1.821014444	0.370730022	3
brain	leukocyte	571		HOXB3
brain	leukocyte	571		RP11-81K2.1
brain	leukocyte	571	0.46%	MRC2	1.795625199	0.359845268	43
brain	leukocyte	571	0.13%	TBC1D16	1.941962719	0.42258238	12
brain	leukocyte	571	1.34%	RNF213	1.898403185	0.403907748	127
brain	leukocyte	571	0.23%	CACNA1A	1.935798791	0.419939811	22
brain	leukocyte	571	0.01%	SUGP1	1.696194768	0.317217936	1
brain	leukocyte	571		B9D2
brain	leukocyte	571		TMEM91
brain	leukocyte	571	0.02%	SLC24A3	1.806668282	0.364579605	2
brain	leukocyte	571	0.37%	ZMYND8	1.835516357	0.376947212	35
brain	leukocyte	571	2.68%	RUNX1	2.256134501	0.557272582	253
brain	capillary endothelial cell	463		PRDM16
brain	capillary endothelial cell	463	1.21%	CAMTA1	1.970838446	0.434961842	114
brain	capillary endothelial cell	463	0.04%	TMEM51	1.490726948	0.229130769	4
brain	capillary endothelial cell	463	0.12%	INPP5B	1.572152918	0.264039316	11
brain	capillary endothelial cell	463	2.28%	MACF1	2.357934854	0.600915936	215
brain	capillary endothelial cell	463		C1orf87
brain	capillary endothelial cell	463	0.53%	TGFBR3	1.877542419	0.394964422	50
brain	capillary endothelial cell	463	0.03%	MEF2D	1.315235138	0.153894772	3
brain	capillary endothelial cell	463	1.09%	RABGAP1L	2.014930799	0.453864901	103
brain	capillary endothelial cell	463	0.62%	PLA2G4A	1.963426364	0.43178417	59
brain	capillary endothelial cell	463	0.04%	KIF26B	1.702255011	0.319816054	4
brain	capillary endothelial cell	463	0.42%	THADA	1.67873497	0.309732657	40
brain	capillary endothelial cell	463	0.33%	ANKRD36C	1.72542855	0.329750902	31
brain	capillary endothelial cell	463	0.36%	ZEB2	2.148962133	0.511326165	34
brain	capillary endothelial cell	463		MYO3B
brain	capillary endothelial cell	463	0.06%	SCARF1	1.562139034	0.259746213	6
brain	capillary endothelial cell	463		ATRIP
brain	capillary endothelial cell	463	0.22%	ITGB5	1.64608256	0.295734074	21
brain	capillary endothelial cell	463	0.01%	ANKDD1B	1.260574818	0.130461065	1
brain	capillary endothelial cell	463	0.23%	SNX24	1.68032126	0.310412723	22
brain	capillary endothelial cell	463		TIGD6
brain	capillary endothelial cell	463	0.12%	HMGXB3	1.525998376	0.244252165	11
brain	capillary endothelial cell	463		ASNSD1
brain	capillary endothelial cell	463	1.25%	PHACTR1	2.109857592	0.494561455	118
brain	capillary endothelial cell	463	0.01%	EHMT2	1.245588422	0.12403617	1
brain	capillary endothelial cell	463		KCNK5
brain	capillary endothelial cell	463		FHL5
brain	capillary endothelial cell	463	0.70%	REV3L	1.806749517	0.364614432	66
brain	capillary endothelial cell	463	0.01%	SUGCT	1.794680595	0.359440303	1
brain	capillary endothelial cell	463		MLXIPL
brain	capillary endothelial cell	463	0.02%	TSPAN12	1.44911623	0.211291624	2
brain	capillary endothelial cell	463	0.05%	PTK2B	1.58334856	0.268839058	5
brain	capillary endothelial cell	463	2.29%	NFIB	2.488257514	0.656787234	216
brain	capillary endothelial cell	463		TJP2
brain	capillary endothelial cell	463	0.10%	ZNF462	1.782765918	0.3543323	9
brain	capillary endothelial cell	463	0.04%	ASTN2	1.714068651	0.324880741	4
brain	capillary endothelial cell	463	0.10%	PLCE1	1.720917172	0.327816806	9
brain	capillary endothelial cell	463	0.02%	HPSE2	1.859940767	0.387418327	2
brain	capillary endothelial cell	463	0.18%	CNNM2	1.862605375	0.388560685	17
brain	capillary endothelial cell	463	0.37%	RBM20	1.936017936	0.420033761	35
brain	capillary endothelial cell	463	0.03%	HTRA1	1.441477458	0.208016767	3
brain	capillary endothelial cell	463	0.16%	INPP5A	1.687042872	0.31329438	15
brain	capillary endothelial cell	463		MRGPRE
brain	capillary endothelial cell	463	0.07%	MPPED2	1.963315283	0.431736547	7
brain	capillary endothelial cell	463	0.29%	AMBRA1	1.638906973	0.292657791	27
brain	capillary endothelial cell	463	0.03%	RBM14-RBM4	1.527447065	0.24487324	3
brain	capillary endothelial cell	463	0.02%	RBM4	1.807963133	0.365134728	2
brain	capillary endothelial cell	463	0.65%	YAP1	1.793850008	0.359084217	61
brain	capillary endothelial cell	463		PDZRN4
brain	capillary endothelial cell	463	0.04%	LRP1	1.877971768	0.39514849	4
brain	capillary endothelial cell	463	0.20%	ATP2B1	1.830835041	0.374940261	19
brain	capillary endothelial cell	463	0.19%	NCOR2	1.668249342	0.305237309	18
brain	capillary endothelial cell	463	1.14%	LRCH1	1.969130622	0.434229672	108
brain	capillary endothelial cell	463	0.03%	DLST	1.373428504	0.17884315	3
brain	capillary endothelial cell	463	0.05%	IFT43	1.766270828	0.347260605	5
brain	capillary endothelial cell	463		SERPINA1
brain	capillary endothelial cell	463	0.11%	ABHD17C	1.616029549	0.282849893	10
brain	capillary endothelial cell	463	0.02%	HMOX2	1.594063044	0.273432519	2
brain	capillary endothelial cell	463	0.30%	CFDP1	1.642741476	0.2943017	28
brain	capillary endothelial cell	463	0.44%	SMG6	1.687383924	0.313440594	42
brain	capillary endothelial cell	463	0.11%	ZBTB4	1.490928936	0.229217365	10
brain	capillary endothelial cell	463		HOXB3
brain	capillary endothelial cell	463	0.01%	RP11-81K2.1	1.217206955	0.111868605	1
brain	capillary endothelial cell	463	0.02%	MRC2	1.970312238	0.434736248	2
brain	capillary endothelial cell	463	0.04%	TBC1D16	1.413794756	0.196148773	4
brain	capillary endothelial cell	463	0.48%	RNF213	1.723302544	0.328839451	45
brain	capillary endothelial cell	463		CACNA1A
brain	capillary endothelial cell	463	0.02%	SUGP1	1.417784333	0.197859166	2
brain	capillary endothelial cell	463		B9D2
brain	capillary endothelial cell	463		TMEM91
brain	capillary endothelial cell	463	0.01%	SLC24A3	1.608850121	0.279771963	1
brain	capillary endothelial cell	463	0.30%	ZMYND8	1.661171641	0.302202991	28
brain	capillary endothelial cell	463	0.10%	RUNX1	2.048599879	0.468299346	9
brain	endothelial cell of artery	148		PRDM16
brain	endothelial cell of artery	148	0.14%	CAMTA1	1.82736969	0.373454613	13
brain	endothelial cell of artery	148	0.01%	TMEM51	1.878088355	0.395198473	1
brain	endothelial cell of artery	148		INPP5B
brain	endothelial cell of artery	148	0.35%	MACF1	2.443084023	0.637420674	33
brain	endothelial cell of artery	148		C1orf87
brain	endothelial cell of artery	148	0.08%	TGFBR3	1.815827847	0.368506449	8
brain	endothelial cell of artery	148		MEF2D
brain	endothelial cell of artery	148	0.11%	RABGAP1L	2.087112808	0.484810422	10
brain	endothelial cell of artery	148	0.17%	PLA2G4A	2.441003561	0.636528749	16
brain	endothelial cell of artery	148	0.02%	KIF26B	2.158030033	0.515213711	2
brain	endothelial cell of artery	148	0.15%	THADA	1.695178304	0.316782163	14
brain	endothelial cell of artery	148	0.03%	ANKRD36C	1.971212546	0.435122224	3
brain	endothelial cell of artery	148	0.01%	ZEB2	2.717786789	0.755189911	1
brain	endothelial cell of artery	148		MYO3B
brain	endothelial cell of artery	148	0.03%	SCARF1	1.331163724	0.160723598	3
brain	endothelial cell of artery	148		ATRIP
brain	endothelial cell of artery	148		ITGB5
brain	endothelial cell of artery	148		ANKDD1B
brain	endothelial cell of artery	148	0.01%	SNX24	1.453401089	0.213128608	1
brain	endothelial cell of artery	148		TIGD6
brain	endothelial cell of artery	148		HMGXB3
brain	endothelial cell of artery	148		ASNSD1
brain	endothelial cell of artery	148	0.20%	PHACTR1	2.063921075	0.474867775	19
brain	endothelial cell of artery	148		EHMT2
brain	endothelial cell of artery	148		KCNK5
brain	endothelial cell of artery	148		FHL5
brain	endothelial cell of artery	148	0.11%	REV3L	1.660984421	0.302122727	10
brain	endothelial cell of artery	148		SUGCT
brain	endothelial cell of artery	148		MLXIPL
brain	endothelial cell of artery	148	0.01%	TSPAN12	1.635530949	0.291210438	1
brain	endothelial cell of artery	148	0.01%	PTK2B	1.492099524	0.229719213	1
brain	endothelial cell of artery	148	0.26%	NFIB	2.385292969	0.612644774	25
brain	endothelial cell of artery	148		TJP2
brain	endothelial cell of artery	148	0.01%	ZNF462	2.410550833	0.623473203	1
brain	endothelial cell of artery	148		ASTN2
brain	endothelial cell of artery	148	0.01%	PLCE1	2.223578215	0.543315209	1
brain	endothelial cell of artery	148		HPSE2
brain	endothelial cell of artery	148	0.02%	CNNM2	1.751326203	0.340853618	2
brain	endothelial cell of artery	148	0.04%	RBM20	1.965779066	0.432792809	4
brain	endothelial cell of artery	148		HTRA1
brain	endothelial cell of artery	148	0.03%	INPP5A	1.623750687	0.286160061	3
brain	endothelial cell of artery	148		MRGPRE
brain	endothelial cell of artery	148		MPPED2
brain	endothelial cell of artery	148	0.03%	AMBRA1	1.713690917	0.3247188	3
brain	endothelial cell of artery	148	0.01%	RBM14-RBM4	1.849650621	0.383006785	1
brain	endothelial cell of artery	148		RBM4
brain	endothelial cell of artery	148	0.06%	YAP1	1.922945182	0.414429274	6
brain	endothelial cell of artery	148		PDZRN4
brain	endothelial cell of artery	148	0.01%	LRP1	1.828455567	0.373920145	1
brain	endothelial cell of artery	148	0.01%	ATP2B1	1.534776688	0.24801556	1
brain	endothelial cell of artery	148	0.06%	NCOR2	1.589720726	0.271570902	6
brain	endothelial cell of artery	148	0.22%	LRCH1	2.103337969	0.491766394	21
brain	endothelial cell of artery	148		DLST
brain	endothelial cell of artery	148		IFT43
brain	endothelial cell of artery	148		SERPINA1
brain	endothelial cell of artery	148	0.01%	ABHD17C	1.520025253	0.241691397	1
brain	endothelial cell of artery	148	0.01%	HMOX2	1.696194768	0.317217936	1
brain	endothelial cell of artery	148	0.05%	CFDP1	1.735422134	0.334035303	5
brain	endothelial cell of artery	148	0.06%	SMG6	1.729576747	0.331529296	6
brain	endothelial cell of artery	148		ZBTB4
brain	endothelial cell of artery	148		HOXB3
brain	endothelial cell of artery	148		RP11-81K2.1
brain	endothelial cell of artery	148		MRC2
brain	endothelial cell of artery	148	0.03%	TBC1D16	1.575745583	0.265579546	3
brain	endothelial cell of artery	148	0.04%	RNF213	1.563206792	0.260203977	4
brain	endothelial cell of artery	148		CACNA1A
brain	endothelial cell of artery	148		SUGP1
brain	endothelial cell of artery	148		B9D2
brain	endothelial cell of artery	148		TMEM91
brain	endothelial cell of artery	148		SLC24A3
brain	endothelial cell of artery	148	0.07%	ZMYND8	1.539877074	0.250202173	7
brain	endothelial cell of artery	148		RUNX1
brain	differentiation-committed oligodendrocyte precursor	66		PRDM16
brain	differentiation-committed oligodendrocyte precursor	66	0.15%	CAMTA1	1.773434094	0.350331606	14
brain	differentiation-committed oligodendrocyte precursor	66		TMEM51
brain	differentiation-committed oligodendrocyte precursor	66	0.03%	INPP5B	1.493808746	0.230451983	3
brain	differentiation-committed oligodendrocyte precursor	66	0.41%	MACF1	2.17182492	0.521127788	39
brain	differentiation-committed oligodendrocyte precursor	66		C1orf87
brain	differentiation-committed oligodendrocyte precursor	66		TGFBR3
brain	differentiation-committed oligodendrocyte precursor	66	0.02%	MEF2D	1.083716512	0.05463923	2
brain	differentiation-committed oligodendrocyte precursor	66	0.13%	RABGAP1L	1.679636319	0.310119079	12
brain	differentiation-committed oligodendrocyte precursor	66	0.01%	PLA2G4A	1.579836249	0.267333277	1
brain	differentiation-committed oligodendrocyte precursor	66	0.10%	KIF26B	1.597528246	0.274918104	9
brain	differentiation-committed oligodendrocyte precursor	66	0.03%	THADA	1.743483861	0.337491487	3
brain	differentiation-committed oligodendrocyte precursor	66	0.07%	ANKRD36C	1.662467139	0.302758391	7
brain	differentiation-committed oligodendrocyte precursor	66	0.28%	ZEB2	2.295822877	0.57428759	26
brain	differentiation-committed oligodendrocyte precursor	66		MYO3B
brain	differentiation-committed oligodendrocyte precursor	66		SCARF1
brain	differentiation-committed oligodendrocyte precursor	66		ATRIP
brain	differentiation-committed oligodendrocyte precursor	66		ITGB5
brain	differentiation-committed oligodendrocyte precursor	66		ANKDD1B
brain	differentiation-committed oligodendrocyte precursor	66	0.03%	SNX24	1.230520566	0.117576352	3
brain	differentiation-committed oligodendrocyte precursor	66		TIGD6
brain	differentiation-committed oligodendrocyte precursor	66	0.01%	HMGXB3	1.321348548	0.156515684	1
brain	differentiation-committed oligodendrocyte precursor	66		ASNSD1
brain	differentiation-committed oligodendrocyte precursor	66	0.04%	PHACTR1	1.442269802	0.208356457	4
brain	differentiation-committed oligodendrocyte precursor	66		EHMT2
brain	differentiation-committed oligodendrocyte precursor	66		KCNK5
brain	differentiation-committed oligodendrocyte precursor	66		FHL5
brain	differentiation-committed oligodendrocyte precursor	66	0.21%	REV3L	1.821033859	0.370738346	20
brain	differentiation-committed oligodendrocyte precursor	66	0.02%	SUGCT	1.098166347	0.060834093	2
brain	differentiation-committed oligodendrocyte precursor	66		MLXIPL
brain	differentiation-committed oligodendrocyte precursor	66	0.01%	TSPAN12	1.300791979	0.147702771	1
brain	differentiation-committed oligodendrocyte precursor	66		PTK2B
brain	differentiation-committed oligodendrocyte precursor	66	0.25%	NFIB	2.071394126	0.478071585	24
brain	differentiation-committed oligodendrocyte precursor	66		TJP2
brain	differentiation-committed oligodendrocyte precursor	66	0.18%	ZNF462	1.77341147	0.350321906	17
brain	differentiation-committed oligodendrocyte precursor	66	0.30%	ASTN2	2.053489413	0.470395563	28
brain	differentiation-committed oligodendrocyte precursor	66	0.04%	PLCE1	1.465957642	0.218511793	4
brain	differentiation-committed oligodendrocyte precursor	66		HPSE2
brain	differentiation-committed oligodendrocyte precursor	66	0.05%	CNNM2	1.575916195	0.26565269	5
brain	differentiation-committed oligodendrocyte precursor	66		RBM20
brain	differentiation-committed oligodendrocyte precursor	66	0.06%	HTRA1	1.490880966	0.229196799	6
brain	differentiation-committed oligodendrocyte precursor	66	0.01%	INPP5A	1.689065814	0.314161646	1
brain	differentiation-committed oligodendrocyte precursor	66		MRGPRE
brain	differentiation-committed oligodendrocyte precursor	66	0.05%	MPPED2	1.63281517	0.290046143	5
brain	differentiation-committed oligodendrocyte precursor	66	0.06%	AMBRA1	1.429389	0.202834262	6
brain	differentiation-committed oligodendrocyte precursor	66		RBM14-RBM4
brain	differentiation-committed oligodendrocyte precursor	66	0.01%	RBM4	1.100357056	0.061773283	1
brain	differentiation-committed oligodendrocyte precursor	66		YAP1
brain	differentiation-committed oligodendrocyte precursor	66	0.02%	PDZRN4	2.275272846	0.565477481	2
brain	differentiation-committed oligodendrocyte precursor	66	0.05%	LRP1	1.371974373	0.178219742	5
brain	differentiation-committed oligodendrocyte precursor	66	0.12%	ATP2B1	1.637593009	0.292094475	11
brain	differentiation-committed oligodendrocyte precursor	66	0.12%	NCOR2	1.459448901	0.215721397	11
brain	differentiation-committed oligodendrocyte precursor	66	0.03%	LRCH1	1.787951152	0.356555288	3
brain	differentiation-committed oligodendrocyte precursor	66		DLST
brain	differentiation-committed oligodendrocyte precursor	66	0.02%	IFT43	1.570453048	0.263310556	2
brain	differentiation-committed oligodendrocyte precursor	66		SERPINA1
brain	differentiation-committed oligodendrocyte precursor	66		ABHD17C
brain	differentiation-committed oligodendrocyte precursor	66		HMOX2
brain	differentiation-committed oligodendrocyte precursor	66	0.02%	CFDP1	1.032768965	0.032797245	2
brain	differentiation-committed oligodendrocyte precursor	66	0.05%	SMG6	1.531847382	0.246759722	5
brain	differentiation-committed oligodendrocyte precursor	66	0.01%	ZBTB4	1.210410953	0.108955056	1
brain	differentiation-committed oligodendrocyte precursor	66		HOXB3
brain	differentiation-committed oligodendrocyte precursor	66		RP11-81K2.1
brain	differentiation-committed oligodendrocyte precursor	66		MRC2
brain	differentiation-committed oligodendrocyte precursor	66		TBC1D16
brain	differentiation-committed oligodendrocyte precursor	66	0.02%	RNF213	1.383767843	0.183275781	2
brain	differentiation-committed oligodendrocyte precursor	66	0.23%	CACNA1A	1.973110893	0.435936074	22
brain	differentiation-committed oligodendrocyte precursor	66	0.01%	SUGP1	1.197202325	0.103292317	1
brain	differentiation-committed oligodendrocyte precursor	66		B9D2
brain	differentiation-committed oligodendrocyte precursor	66		TMEM91
brain	differentiation-committed oligodendrocyte precursor	66	0.17%	SLC24A3	2.452043533	0.641261752	16
brain	differentiation-committed oligodendrocyte precursor	66	0.04%	ZMYND8	1.400217414	0.190327961	4
brain	differentiation-committed oligodendrocyte precursor	66		RUNX1
brain	oligodendrocyte precursor cell	835	0.01%	PRDM16	1.705984354	0.32141488	1
brain	oligodendrocyte precursor cell	835	3.65%	CAMTA1	1.813500269	0.367508582	345
brain	oligodendrocyte precursor cell	835	0.08%	TMEM51	1.553149939	0.255892451	8
brain	oligodendrocyte precursor cell	835	0.15%	INPP5B	1.404701505	0.192250359	14
brain	oligodendrocyte precursor cell	835	5.35%	MACF1	1.989250319	0.44285529	505
brain	oligodendrocyte precursor cell	835		C1orf87
brain	oligodendrocyte precursor cell	835	0.04%	TGFBR3	1.314008236	0.153368781	4
brain	oligodendrocyte precursor cell	835	0.10%	MEF2D	1.390375985	0.186108792	9
brain	oligodendrocyte precursor cell	835	3.38%	RABGAP1L	1.801738488	0.362466128	319
brain	oligodendrocyte precursor cell	835		PLA2G4A
brain	oligodendrocyte precursor cell	835	3.92%	KIF26B	1.861998192	0.388300376	370
brain	oligodendrocyte precursor cell	835	0.97%	THADA	1.475901065	0.222774689	92
brain	oligodendrocyte precursor cell	835	2.55%	ANKRD36C	1.656267728	0.30010061	241
brain	oligodendrocyte precursor cell	835	3.89%	ZEB2	1.911714892	0.409614678	367
brain	oligodendrocyte precursor cell	835	0.01%	MYO3B	1.37498796	0.179511712	1
brain	oligodendrocyte precursor cell	835		SCARF1
brain	oligodendrocyte precursor cell	835	0.01%	ATRIP	1.318160653	0.155148985	1
brain	oligodendrocyte precursor cell	835	0.07%	ITGB5	1.282896723	0.140030804	7
brain	oligodendrocyte precursor cell	835	0.02%	ANKDD1B	1.366174936	0.175733435	2
brain	oligodendrocyte precursor cell	835	0.48%	SNX24	1.492496575	0.229889436	45
brain	oligodendrocyte precursor cell	835		TIGD6
brain	oligodendrocyte precursor cell	835	0.12%	HMGXB3	1.455782283	0.214149462	11
brain	oligodendrocyte precursor cell	835	0.01%	ASNSD1	1.284207344	0.140592687	1
brain	oligodendrocyte precursor cell	835	1.33%	PHACTR1	1.623529222	0.286065116	126
brain	oligodendrocyte precursor cell	835	0.07%	EHMT2	1.208207812	0.108010536	7
brain	oligodendrocyte precursor cell	835		KCNK5
brain	oligodendrocyte precursor cell	835		FHL5
brain	oligodendrocyte precursor cell	835	4.25%	REV3L	1.881729392	0.39675944	401
brain	oligodendrocyte precursor cell	835	0.38%	SUGCT	1.488666958	0.228247621	36
brain	oligodendrocyte precursor cell	835		MLXIPL
brain	oligodendrocyte precursor cell	835	0.06%	TSPAN12	1.458372752	0.215260036	6
brain	oligodendrocyte precursor cell	835	0.04%	PTK2B	1.310655117	0.151931248	4
brain	oligodendrocyte precursor cell	835	5.44%	NFIB	2.09688013	0.488997821	514
brain	oligodendrocyte precursor cell	835		TJP2
brain	oligodendrocyte precursor cell	835	4.85%	ZNF462	2.013021278	0.45304626	458
brain	oligodendrocyte precursor cell	835	6.00%	ASTN2	2.278363156	0.566802343	567
brain	oligodendrocyte precursor cell	835	0.87%	PLCE1	1.466938484	0.218932295	82
brain	oligodendrocyte precursor cell	835	0.01%	HPSE2	1.681989074	0.31112774	1
brain	oligodendrocyte precursor cell	835	1.07%	CNNM2	1.575962784	0.265672664	101
brain	oligodendrocyte precursor cell	835		RBM20
brain	oligodendrocyte precursor cell	835	3.64%	HTRA1	1.760859112	0.34494052	344
brain	oligodendrocyte precursor cell	835	0.21%	INPP5A	1.355847073	0.171305724	20
brain	oligodendrocyte precursor cell	835		MRGPRE
brain	oligodendrocyte precursor cell	835	3.09%	MPPED2	1.790627885	0.357702844	292
brain	oligodendrocyte precursor cell	835	0.65%	AMBRA1	1.487510181	0.227751693	61
brain	oligodendrocyte precursor cell	835	0.12%	RBM14-RBM4	1.426990162	0.201805844	11
brain	oligodendrocyte precursor cell	835	0.13%	RBM4	1.411804517	0.195295528	12
brain	oligodendrocyte precursor cell	835	0.01%	YAP1	1.231156588	0.117849024	1
brain	oligodendrocyte precursor cell	835	3.20%	PDZRN4	2.041604352	0.465300257	302
brain	oligodendrocyte precursor cell	835	3.79%	LRP1	1.74153572	0.336656289	358
brain	oligodendrocyte precursor cell	835	1.68%	ATP2B1	1.602364018	0.276991273	159
brain	oligodendrocyte precursor cell	835	1.73%	NCOR2	1.545749688	0.252719852	163
brain	oligodendrocyte precursor cell	835	0.58%	LRCH1	1.469912858	0.220207454	55
brain	oligodendrocyte precursor cell	835	0.10%	DLST	1.225173738	0.115284086	9
brain	oligodendrocyte precursor cell	835	0.33%	IFT43	1.421493284	0.199449249	31
brain	oligodendrocyte precursor cell	835		SERPINA1
brain	oligodendrocyte precursor cell	835	0.06%	ABHD17C	1.404633522	0.192221214	6
brain	oligodendrocyte precursor cell	835	0.03%	HMOX2	1.410803318	0.194866299	3
brain	oligodendrocyte precursor cell	835	0.48%	CFDP1	1.445387777	0.20969318	45
brain	oligodendrocyte precursor cell	835	0.65%	SMG6	1.392385264	0.1869702	61
brain	oligodendrocyte precursor cell	835	0.14%	ZBTB4	1.352213346	0.16974789	13
brain	oligodendrocyte precursor cell	835		HOXB3
brain	oligodendrocyte precursor cell	835		RP11-81K2.1
brain	oligodendrocyte precursor cell	835		MRC2
brain	oligodendrocyte precursor cell	835	0.06%	TBC1D16	1.440573533	0.207629241	6
brain	oligodendrocyte precursor cell	835	0.23%	RNF213	1.430240804	0.203199444	22
brain	oligodendrocyte precursor cell	835	5.62%	CACNA1A	2.107997514	0.493764012	531
brain	oligodendrocyte precursor cell	835	0.08%	SUGP1	1.199155569	0.104129703	8
brain	oligodendrocyte precursor cell	835		B9D2
brain	oligodendrocyte precursor cell	835		TMEM91
brain	oligodendrocyte precursor cell	835	4.00%	SLC24A3	1.919092895	0.41277774	378
brain	oligodendrocyte precursor cell	835	1.24%	ZMYND8	1.508835491	0.236894176	117
brain	oligodendrocyte precursor cell	835	0.04%	RUNX1	1.85292685	0.384411354	4
brain	oligodendrocyte	3769	0.02%	PRDM16	1.211942434	0.109611625	2
brain	oligodendrocyte	3769	6.72%	CAMTA1	1.743314584	0.337418915	635
brain	oligodendrocyte	3769		TMEM51
brain	oligodendrocyte	3769	0.75%	INPP5B	1.451861314	0.212468484	71
brain	oligodendrocyte	3769	15.96%	MACF1	2.071774266	0.478234556	1507
brain	oligodendrocyte	3769		C1orf87
brain	oligodendrocyte	3769	0.01%	TGFBR3	1.534776688	0.24801556	1
brain	oligodendrocyte	3769	0.22%	MEF2D	1.555651528	0.256964921	21
brain	oligodendrocyte	3769	6.88%	RABGAP1L	1.80166072	0.362432788	650
brain	oligodendrocyte	3769		PLA2G4A
brain	oligodendrocyte	3769	0.11%	KIF26B	1.546422577	0.253008329	10
brain	oligodendrocyte	3769	2.65%	THADA	1.600275879	0.276096056	250
brain	oligodendrocyte	3769	9.54%	ANKRD36C	1.854858127	0.385239322	901
brain	oligodendrocyte	3769	24.73%	ZEB2	2.563526728	0.689056286	2336
brain	oligodendrocyte	3769	0.02%	MYO3B	1.398321986	0.189515363	2
brain	oligodendrocyte	3769		SCARF1
brain	oligodendrocyte	3769		ATRIP
brain	oligodendrocyte	3769	0.34%	ITGB5	1.405608535	0.192639216	32
brain	oligodendrocyte	3769	0.05%	ANKDD1B	1.365222549	0.175325133	5
brain	oligodendrocyte	3769	3.41%	SNX24	1.719983972	0.327416728	322
brain	oligodendrocyte	3769		TIGD6
brain	oligodendrocyte	3769	0.24%	HMGXB3	1.401854308	0.191029722	23
brain	oligodendrocyte	3769	0.02%	ASNSD1	1.631676912	0.289558154	2
brain	oligodendrocyte	3769	5.72%	PHACTR1	1.890988724	0.400729056	540
brain	oligodendrocyte	3769	0.25%	EHMT2	1.397424062	0.189130409	24
brain	oligodendrocyte	3769		KCNK5
brain	oligodendrocyte	3769		FHL5
brain	oligodendrocyte	3769	3.66%	REV3L	1.653295969	0.298826571	346
brain	oligodendrocyte	3769	0.34%	SUGCT	1.633372307	0.290284996	32
brain	oligodendrocyte	3769		MLXIPL
brain	oligodendrocyte	3769		TSPAN12
brain	oligodendrocyte	3769	0.31%	PTK2B	1.420310579	0.198942206	29
brain	oligodendrocyte	3769	3.38%	NFIB	1.767279646	0.3476931	319
brain	oligodendrocyte	3769		TJP2
brain	oligodendrocyte	3769	4.75%	ZNF462	1.687553287	0.313513203	449
brain	oligodendrocyte	3769	5.42%	ASTN2	1.827424526	0.373478122	512
brain	oligodendrocyte	3769	0.04%	PLCE1	1.4605968	0.216213519	4
brain	oligodendrocyte	3769		HPSE2
brain	oligodendrocyte	3769	3.21%	CNNM2	1.655449392	0.299749777	303
brain	oligodendrocyte	3769	0.01%	RBM20	1.184453726	0.0978268	1
brain	oligodendrocyte	3769	4.21%	HTRA1	1.623708907	0.28614215	398
brain	oligodendrocyte	3769	0.60%	INPP5A	1.48797661	0.227951658	57
brain	oligodendrocyte	3769		MRGPRE
brain	oligodendrocyte	3769	0.49%	MPPED2	1.531482697	0.246603376	46
brain	oligodendrocyte	3769	3.11%	AMBRA1	1.605470618	0.278323119	294
brain	oligodendrocyte	3769	0.26%	RBM14-RBM4	1.477025146	0.2232566	25
brain	oligodendrocyte	3769	0.22%	RBM4	1.382849557	0.182882098	21
brain	oligodendrocyte	3769		YAP1
brain	oligodendrocyte	3769	0.05%	PDZRN4	1.67458725	0.307954466	5
brain	oligodendrocyte	3769	0.02%	LRP1	1.95008564	0.426064799	2
brain	oligodendrocyte	3769	0.86%	ATP2B1	1.549168151	0.254185399	81
brain	oligodendrocyte	3769	1.94%	NCOR2	1.565253086	0.261081254	183
brain	oligodendrocyte	3769	0.73%	LRCH1	1.452682053	0.212820347	69
brain	oligodendrocyte	3769	0.05%	DLST	1.321891022	0.15674825	5
brain	oligodendrocyte	3769	0.79%	IFT43	1.466353556	0.218681527	75
brain	oligodendrocyte	3769		SERPINA1
brain	oligodendrocyte	3769	0.03%	ABHD17C	1.176666816	0.094488434	3
brain	oligodendrocyte	3769	0.40%	HMOX2	1.412289368	0.195503391	38
brain	oligodendrocyte	3769	1.91%	CFDP1	1.528115167	0.245159665	180
brain	oligodendrocyte	3769	2.11%	SMG6	1.586400324	0.270147395	199
brain	oligodendrocyte	3769	0.56%	ZBTB4	1.406284116	0.192928848	53
brain	oligodendrocyte	3769		HOXB3
brain	oligodendrocyte	3769	0.02%	RP11-81K2.1	1.38560605	0.184063848	2
brain	oligodendrocyte	3769	0.01%	MRC2	1.245588422	0.12403617	1
brain	oligodendrocyte	3769	0.04%	TBC1D16	1.332403064	0.161254922	4
brain	oligodendrocyte	3769	2.47%	RNF213	1.545968379	0.252813608	233
brain	oligodendrocyte	3769	0.29%	CACNA1A	1.390140392	0.186007789	27
brain	oligodendrocyte	3769	0.08%	SUGP1	1.457340837	0.214817638	8
brain	oligodendrocyte	3769		B9D2
brain	oligodendrocyte	3769		TMEM91
brain	oligodendrocyte	3769		SLC24A3
brain	oligodendrocyte	3769	4.01%	ZMYND8	1.639082695	0.292733125	379
brain	oligodendrocyte	3769	0.40%	RUNX1	1.590009489	0.271694699	38
brain	astrocyte	769	0.98%	PRDM16	1.887943883	0.399423687	93
brain	astrocyte	769	1.49%	CAMTA1	1.986623778	0.441729252	141
brain	astrocyte	769	0.04%	TMEM51	1.654329658	0.299269729	4
brain	astrocyte	769	0.07%	INPP5B	1.682261467	0.311244519	7
brain	astrocyte	769	5.70%	MACF1	2.616253821	0.71166119	538
brain	astrocyte	769	0.01%	C1orf87	3.288818836	1	1
brain	astrocyte	769	0.29%	TGFBR3	1.695698491	0.317005175	27
brain	astrocyte	769	0.07%	MEF2D	1.875740051	0.394191719	7
brain	astrocyte	769	0.33%	RABGAP1L	1.802959319	0.362989517	31
brain	astrocyte	769		PLA2G4A
brain	astrocyte	769	0.03%	KIF26B	1.669745763	0.305878847	3
brain	astrocyte	769	0.22%	THADA	1.748521351	0.339651135	21
brain	astrocyte	769	0.60%	ANKRD36C	1.836468747	0.377355516	57
brain	astrocyte	769	0.75%	ZEB2	2.003972443	0.449166888	71
brain	astrocyte	769		MYO3B
brain	astrocyte	769		SCARF1
brain	astrocyte	769	0.01%	ATRIP	1.484397888	0.226417406	1
brain	astrocyte	769	0.16%	ITGB5	1.762886175	0.345809553	15
brain	astrocyte	769		ANKDD1B
brain	astrocyte	769	0.13%	SNX24	1.680486679	0.310483641	12
brain	astrocyte	769		TIGD6
brain	astrocyte	769	0.01%	HMGXB3	1.484397888	0.226417406	1
brain	astrocyte	769		ASNSD1
brain	astrocyte	769	1.15%	PHACTR1	2.03994527	0.464588984	109
brain	astrocyte	769	0.03%	EHMT2	1.519343058	0.241398929	3
brain	astrocyte	769		KCNK5
brain	astrocyte	769		FHL5
brain	astrocyte	769	1.50%	REV3L	1.978599441	0.438289098	142
brain	astrocyte	769	0.25%	SUGCT	1.842364947	0.379883306	24
brain	astrocyte	769		MLXIPL
brain	astrocyte	769	0.01%	TSPAN12	1.635530949	0.291210438	1
brain	astrocyte	769		PTK2B
brain	astrocyte	769	1.98%	NFIB	2.096334202	0.488763773	187
brain	astrocyte	769		TJP2
brain	astrocyte	769	0.66%	ZNF462	1.853485723	0.384650951	62
brain	astrocyte	769	1.99%	ASTN2	2.147385618	0.510650288	188
brain	astrocyte	769	0.33%	PLCE1	1.933085288	0.418776491	31
brain	astrocyte	769	1.96%	HPSE2	2.297975942	0.575210642	185
brain	astrocyte	769	0.18%	CNNM2	1.864604389	0.389417692	17
brain	astrocyte	769		RBM20
brain	astrocyte	769	0.66%	HTRA1	1.77385121	0.35051043	62
brain	astrocyte	769	0.05%	INPP5A	1.757812309	0.34363431	5
brain	astrocyte	769		MRGPRE
brain	astrocyte	769	0.47%	MPPED2	1.830556696	0.37482093	44
brain	astrocyte	769	0.15%	AMBRA1	1.810699735	0.366307951	14
brain	astrocyte	769	0.01%	RBM14-RBM4	1.990009785	0.443180885	1
brain	astrocyte	769		RBM4
brain	astrocyte	769	0.53%	YAP1	1.769173126	0.348504864	50
brain	astrocyte	769	0.12%	PDZRN4	1.745237524	0.338243309	11
brain	astrocyte	769	0.43%	LRP1	1.760763587	0.344899567	41
brain	astrocyte	769	0.17%	ATP2B1	1.748811007	0.339775315	16
brain	astrocyte	769	0.12%	NCOR2	1.731651306	0.332418691	11
brain	astrocyte	769	0.02%	LRCH1	1.663057327	0.303011414	2
brain	astrocyte	769	0.01%	DLST	1.429418921	0.20284709	1
brain	astrocyte	769	0.14%	IFT43	1.718454361	0.326760961	13
brain	astrocyte	769		SERPINA1
brain	astrocyte	769	0.06%	ABHD17C	1.708241463	0.322382537	6
brain	astrocyte	769		HMOX2
brain	astrocyte	769	0.14%	CFDP1	1.679893494	0.310229333	13
brain	astrocyte	769	0.22%	SMG6	1.728482019	0.33105997	21
brain	astrocyte	769	0.05%	ZBTB4	1.594823742	0.273758642	5
brain	astrocyte	769		HOXB3
brain	astrocyte	769		RP11-81K2.1
brain	astrocyte	769	0.06%	MRC2	1.665573756	0.304090245	6
brain	astrocyte	769		TBC1D16
brain	astrocyte	769	0.26%	RNF213	1.73353714	0.333227177	25
brain	astrocyte	769	0.04%	CACNA1A	1.62166822	0.285267276	4
brain	astrocyte	769	0.01%	SUGP1	1.453401089	0.213128608	1
brain	astrocyte	769		B9D2
brain	astrocyte	769		TMEM91
brain	astrocyte	769	0.49%	SLC24A3	1.885245945	0.39826704	46
brain	astrocyte	769	0.33%	ZMYND8	1.706561796	0.321662438	31
brain	astrocyte	769	0.07%	RUNX1	1.890122277	0.400357597	7
brain	mural cell	459		PRDM16
brain	mural cell	459	0.89%	CAMTA1	1.809775761	0.365911829	84
brain	mural cell	459	0.29%	TMEM51	1.553420879	0.256008608	27
brain	mural cell	459	0.16%	INPP5B	1.656687291	0.300280483	15
brain	mural cell	459	2.05%	MACF1	2.241381144	0.550947594	194
brain	mural cell	459		C1orf87
brain	mural cell	459	0.56%	TGFBR3	1.824223212	0.37210567	53
brain	mural cell	459	0.29%	MEF2D	1.54029719	0.250382283	27
brain	mural cell	459	1.33%	RABGAP1L	1.984447782	0.44079637	126
brain	mural cell	459	0.41%	PLA2G4A	1.854205987	0.38495974	39
brain	mural cell	459	0.06%	KIF26B	1.689734141	0.314448168	6
brain	mural cell	459	0.65%	THADA	1.694399224	0.31644816	61
brain	mural cell	459	0.36%	ANKRD36C	1.651252747	0.297950611	34
brain	mural cell	459	1.54%	ZEB2	2.024555496	0.457991155	145
brain	mural cell	459		MYO3B
brain	mural cell	459	0.02%	SCARF1	1.40520978	0.192468264	2
brain	mural cell	459	0.01%	ATRIP	1.385319948	0.183941192	1
brain	mural cell	459	0.90%	ITGB5	1.752546243	0.341376667	85
brain	mural cell	459	0.02%	ANKDD1B	1.437348843	0.206246767	2
brain	mural cell	459	0.26%	SNX24	1.666125183	0.30432665	25
brain	mural cell	459	0.01%	TIGD6	1.526513815	0.244473141	1
brain	mural cell	459	0.07%	HMGXB3	1.474009514	0.221963752	7
brain	mural cell	459		ASNSD1
brain	mural cell	459	0.76%	PHACTR1	1.862319734	0.388438226	72
brain	mural cell	459	0.02%	EHMT2	1.629242182	0.288514349	2
brain	mural cell	459		KCNK5
brain	mural cell	459	0.46%	FHL5	1.758590521	0.343967941	43
brain	mural cell	459	1.14%	REV3L	1.873027943	0.393028997	108
brain	mural cell	459	0.03%	SUGCT	1.511019389	0.237830446	3
brain	mural cell	459		MLXIPL
brain	mural cell	459	0.04%	TSPAN12	1.388741016	0.185407856	4
brain	mural cell	459		PTK2B
brain	mural cell	459	1.11%	NFIB	2.197963024	0.532333589	105
brain	mural cell	459		TJP2
brain	mural cell	459	0.37%	ZNF462	1.61505127	0.282430489	35
brain	mural cell	459	0.02%	ASTN2	1.640214801	0.293218477	2
brain	mural cell	459	1.40%	PLCE1	1.962470084	0.431374198	132
brain	mural cell	459		HPSE2
brain	mural cell	459	0.34%	CNNM2	1.830429792	0.374766525	32
brain	mural cell	459	0.65%	RBM20	1.839587978	0.378692778	61
brain	mural cell	459	0.03%	HTRA1	1.48926417	0.228503655	3
brain	mural cell	459	0.36%	INPP5A	1.587594088	0.27065918	34
brain	mural cell	459		MRGPRE
brain	mural cell	459	1.76%	MPPED2	2.16596415	0.518615187	166
brain	mural cell	459	0.39%	AMBRA1	1.642444301	0.294174297	37
brain	mural cell	459	0.06%	RBM14-RBM4	1.538845698	0.249760007	6
brain	mural cell	459	0.01%	RBM4	1.702444196	0.319897161	1
brain	mural cell	459	0.88%	YAP1	1.658664565	0.30112817	83
brain	mural cell	459		PDZRN4
brain	mural cell	459	0.77%	LRP1	1.690479749	0.314767821	73
brain	mural cell	459	0.32%	ATP2B1	1.555555089	0.256923576	30
brain	mural cell	459	0.55%	NCOR2	1.585379821	0.26970989	52
brain	mural cell	459	1.14%	LRCH1	1.812972457	0.367282301	108
brain	mural cell	459	0.04%	DLST	1.462289214	0.216939082	4
brain	mural cell	459	0.11%	IFT43	1.763252068	0.345966417	10
brain	mural cell	459		SERPINA1
brain	mural cell	459	0.02%	ABHD17C	1.71348393	0.324630062	2
brain	mural cell	459	0.02%	HMOX2	1.539405346	0.249999936	2
brain	mural cell	459	0.31%	CFDP1	1.628896516	0.288366156	29
brain	mural cell	459	0.55%	SMG6	1.64621852	0.295792362	52
brain	mural cell	459	0.19%	ZBTB4	1.47679721	0.22315888	18
brain	mural cell	459		HOXB3
brain	mural cell	459		RP11-81K2.1
brain	mural cell	459	0.43%	MRC2	1.627286027	0.287675715	41
brain	mural cell	459	0.05%	TBC1D16	1.445974255	0.209944612	5
brain	mural cell	459	0.54%	RNF213	1.556858736	0.257482469	51
brain	mural cell	459		CACNA1A
brain	mural cell	459	0.01%	SUGP1	1.453401089	0.213128608	1
brain	mural cell	459		B9D2
brain	mural cell	459		TMEM91
brain	mural cell	459	0.05%	SLC24A3	1.756160355	0.342926092	5
brain	mural cell	459	0.38%	ZMYND8	1.605825954	0.278475457	36
brain	mural cell	459	0.02%	RUNX1	2.166713953	0.518936639	2
central nervous system	aggregated	24083	0.15%	PRDM16	1.605455316	0.278316559	23
central nervous system	aggregated	24083	32.83%	CAMTA1	1.850263868	0.383269693	5188
central nervous system	aggregated	24083	1.88%	TMEM51	1.593566484	0.273219636	297
central nervous system	aggregated	24083	2.44%	INPP5B	1.479297351	0.224230728	385
central nervous system	aggregated	24083	47.96%	MACF1	2.013695326	0.453335235	7579
central nervous system	aggregated	24083	0.07%	C1orf87	1.663117149	0.30303706	11
central nervous system	aggregated	24083	1.42%	TGFBR3	1.784243978	0.354965967	225
central nervous system	aggregated	24083	1.54%	MEF2D	1.441717304	0.208119593	244
central nervous system	aggregated	24083	41.70%	RABGAP1L	2.037776621	0.463659251	6589
central nervous system	aggregated	24083	2.73%	PLA2G4A	1.939592008	0.42156602	432
central nervous system	aggregated	24083	10.64%	KIF26B	1.774221045	0.350668983	1681
central nervous system	aggregated	24083	9.01%	THADA	1.622877657	0.28578578	1424
central nervous system	aggregated	24083	26.27%	ANKRD36C	1.747790324	0.339337733	4151
central nervous system	aggregated	24083	38.04%	ZEB2	2.442638529	0.637229684	6011
central nervous system	aggregated	24083	0.09%	MYO3B	1.44681985	0.210307132	14
central nervous system	aggregated	24083	0.11%	SCARF1	1.524172615	0.243469433	17
central nervous system	aggregated	24083	0.04%	ATRIP	1.456081549	0.214277762	6
central nervous system	aggregated	24083	3.00%	ITGB5	1.657108741	0.300461165	474
central nervous system	aggregated	24083	0.10%	ANKDD1B	1.438378215	0.206688075	16
central nervous system	aggregated	24083	8.36%	SNX24	1.668936441	0.305531879	1321
central nervous system	aggregated	24083	0.01%	TIGD6	1.325520039	0.158304065	2
central nervous system	aggregated	24083	0.75%	HMGXB3	1.419194626	0.198463779	118
central nervous system	aggregated	24083	0.15%	ASNSD1	1.355103652	0.170987008	24
central nervous system	aggregated	24083	20.77%	PHACTR1	1.887947487	0.399425232	3282
central nervous system	aggregated	24083	0.70%	EHMT2	1.427441406	0.201999299	110
central nervous system	aggregated	24083		KCNK5
central nervous system	aggregated	24083	0.73%	FHL5	1.776707616	0.351735014	116
central nervous system	aggregated	24083	23.20%	REV3L	1.76705921	0.347598596	3666
central nervous system	aggregated	24083	1.71%	SUGCT	1.604009784	0.277696837	270
central nervous system	aggregated	24083	1.12%	MLXIPL	1.548381913	0.253848326	177
central nervous system	aggregated	24083	0.20%	TSPAN12	1.50268054	0.234255456	32
central nervous system	aggregated	24083	4.44%	PTK2B	1.583616074	0.268953745	701
central nervous system	aggregated	24083	27.45%	NFIB	1.9546961	0.428041373	4338
central nervous system	aggregated	24083	0.01%	TJP2	1.492099524	0.229719213	1
central nervous system	aggregated	24083	15.39%	ZNF462	1.732293982	0.332694216	2432
central nervous system	aggregated	24083	32.36%	ASTN2	2.070349928	0.477623921	5114
central nervous system	aggregated	24083	2.54%	PLCE1	1.781320015	0.35371242	401
central nervous system	aggregated	24083	2.47%	HPSE2	2.581329815	0.696688739	390
central nervous system	aggregated	24083	9.99%	CNNM2	1.623069618	0.285868077	1578
central nervous system	aggregated	24083	1.03%	RBM20	1.744498973	0.337926681	163
central nervous system	aggregated	24083	10.45%	HTRA1	1.67456099	0.307943208	1651
central nervous system	aggregated	24083	2.85%	INPP5A	1.513598254	0.238936045	451
central nervous system	aggregated	24083	0.01%	MRGPRE	1.447787285	0.210721885	2
central nervous system	aggregated	24083	5.89%	MPPED2	1.756892379	0.343239922	930
central nervous system	aggregated	24083	7.59%	AMBRA1	1.553738223	0.256144657	1199
central nervous system	aggregated	24083	0.92%	RBM14-RBM4	1.465231323	0.218200409	145
central nervous system	aggregated	24083	0.92%	RBM4	1.451234687	0.212199839	146
central nervous system	aggregated	24083	2.05%	YAP1	1.719405186	0.327168594	324
central nervous system	aggregated	24083	4.49%	PDZRN4	2.110757833	0.494947402	710
central nervous system	aggregated	24083	8.52%	LRP1	1.717258312	0.326248197	1346
central nervous system	aggregated	24083	18.57%	ATP2B1	1.811869761	0.366809558	2934
central nervous system	aggregated	24083	9.24%	NCOR2	1.57758973	0.26637016	1460
central nervous system	aggregated	24083	21.35%	LRCH1	1.878523035	0.395384826	3374
central nervous system	aggregated	24083	0.65%	DLST	1.4480154	0.210819682	102
central nervous system	aggregated	24083	2.30%	IFT43	1.483598311	0.226074615	364
central nervous system	aggregated	24083	0.03%	SERPINA1	1.586343384	0.270122984	5
central nervous system	aggregated	24083	0.37%	ABHD17C	1.531352734	0.246547659	58
central nervous system	aggregated	24083	1.20%	HMOX2	1.400659793	0.190517616	189
central nervous system	aggregated	24083	5.28%	CFDP1	1.535491176	0.248321872	835
central nervous system	aggregated	24083	6.87%	SMG6	1.547535259	0.253485353	1086
central nervous system	aggregated	24083	2.49%	ZBTB4	1.438757821	0.206850818	393
central nervous system	aggregated	24083	0.05%	HOXB3	1.51312089	0.238731392	8
central nervous system	aggregated	24083	0.05%	RP11-81K2.1	1.392448187	0.186997176	8
central nervous system	aggregated	24083	1.25%	MRC2	1.708872785	0.322653195	198
central nervous system	aggregated	24083	1.46%	TBC1D16	1.482785432	0.225726121	230
central nervous system	aggregated	24083	6.69%	RNF213	1.645031657	0.295283536	1057
central nervous system	aggregated	24083	30.50%	CACNA1A	2.333325904	0.590365706	4820
central nervous system	aggregated	24083	0.25%	SUGP1	1.391473037	0.186579114	39
central nervous system	aggregated	24083		B9D2
central nervous system	aggregated	24083		TMEM91
central nervous system	aggregated	24083	4.70%	SLC24A3	1.950741261	0.426345874	743
central nervous system	aggregated	24083	11.25%	ZMYND8	1.598171444	0.275193853	1778
central nervous system	aggregated	24083	5.51%	RUNX1	2.220154089	0.541847235	870
central nervous system	neuron	5699		PRDM16
central nervous system	neuron	5699	16.93%	CAMTA1	1.92808337	0.416632093	2675
central nervous system	neuron	5699	1.16%	TMEM51	1.509740777	0.237282286	183
central nervous system	neuron	5699	1.04%	INPP5B	1.434218849	0.204904891	164
central nervous system	neuron	5699	13.06%	MACF1	1.804708284	0.363739324	2063
central nervous system	neuron	5699		C1orf87
central nervous system	neuron	5699	0.02%	TGFBR3	1.733944893	0.333401987	3
central nervous system	neuron	5699	0.89%	MEF2D	1.394853724	0.188028466	140
central nervous system	neuron	5699	21.21%	RABGAP1L	2.182722838	0.52579989	3352
central nervous system	neuron	5699		PLA2G4A
central nervous system	neuron	5699	6.30%	KIF26B	1.733308382	0.333129105	996
central nervous system	neuron	5699	2.28%	THADA	1.503756198	0.234716606	361
central nervous system	neuron	5699	11.81%	ANKRD36C	1.757049551	0.343307304	1866
central nervous system	neuron	5699	0.63%	ZEB2	2.026529408	0.458837401	99
central nervous system	neuron	5699	0.02%	MYO3B	1.370094776	0.17741393	3
central nervous system	neuron	5699	0.01%	SCARF1	1.484397888	0.226417406	1
central nervous system	neuron	5699	0.01%	ATRIP	1.409492016	0.194304124	2
central nervous system	neuron	5699	0.24%	ITGB5	1.530395207	0.246137153	38
central nervous system	neuron	5699	0.04%	ANKDD1B	1.380452394	0.181854398	6
central nervous system	neuron	5699	1.27%	SNX24	1.48549285	0.226886833	201
central nervous system	neuron	5699	0.01%	TIGD6	1.007351995	0.021900605	1
central nervous system	neuron	5699	0.28%	HMGXB3	1.371886459	0.178182052	44
central nervous system	neuron	5699	0.10%	ASNSD1	1.356059045	0.171396599	16
central nervous system	neuron	5699	6.52%	PHACTR1	1.963478101	0.43180635	1031
central nervous system	neuron	5699	0.23%	EHMT2	1.402855612	0.191458997	37
central nervous system	neuron	5699		KCNK5
central nervous system	neuron	5699		FHL5
central nervous system	neuron	5699	12.02%	REV3L	1.77277272	0.350048064	1899
central nervous system	neuron	5699	0.46%	SUGCT	1.522435384	0.242724656	73
central nervous system	neuron	5699	0.71%	MLXIPL	1.402499233	0.191306212	112
central nervous system	neuron	5699	0.05%	TSPAN12	1.46776323	0.219285876	8
central nervous system	neuron	5699	3.65%	PTK2B	1.571068792	0.263574535	576
central nervous system	neuron	5699	13.07%	NFIB	1.888661323	0.399731264	2065
central nervous system	neuron	5699	0.01%	TJP2	1.492099524	0.229719213	1
central nervous system	neuron	5699	3.40%	ZNF462	1.556403201	0.257287174	537
central nervous system	neuron	5699	18.76%	ASTN2	2.064481516	0.475108044	2964
central nervous system	neuron	5699	0.03%	PLCE1	1.364645332	0.175077671	4
central nervous system	neuron	5699	0.06%	HPSE2	1.992637939	0.444307614	9
central nervous system	neuron	5699	4.36%	CNNM2	1.608433591	0.279593391	689
central nervous system	neuron	5699	0.06%	RBM20	1.476776282	0.223149908	9
central nervous system	neuron	5699	0.18%	HTRA1	1.594297672	0.273533108	29
central nervous system	neuron	5699	1.59%	INPP5A	1.509881353	0.237342553	252
central nervous system	neuron	5699	0.01%	MRGPRE	1.447787285	0.210721885	2
central nervous system	neuron	5699	1.70%	MPPED2	1.674909273	0.308092522	269
central nervous system	neuron	5699	2.59%	AMBRA1	1.500275908	0.233224553	409
central nervous system	neuron	5699	0.47%	RBM14-RBM4	1.419551595	0.198616818	75
central nervous system	neuron	5699	0.51%	RBM4	1.402098763	0.191134524	80
central nervous system	neuron	5699	0.01%	YAP1	1.173411965	0.09309303	2
central nervous system	neuron	5699	0.61%	PDZRN4	2.175818165	0.522839752	96
central nervous system	neuron	5699	2.71%	LRP1	1.511611601	0.238084336	429
central nervous system	neuron	5699	14.57%	ATP2B1	1.851275928	0.383703579	2302
central nervous system	neuron	5699	2.56%	NCOR2	1.489952814	0.228798887	404
central nervous system	neuron	5699	14.14%	LRCH1	1.873262671	0.393129629	2234
central nervous system	neuron	5699	0.32%	DLST	1.381193797	0.182172248	51
central nervous system	neuron	5699	0.82%	IFT43	1.449215983	0.21133439	130
central nervous system	neuron	5699	0.01%	SERPINA1	1.315577269	0.154041449	1
central nervous system	neuron	5699	0.21%	ABHD17C	1.481114185	0.225009633	33
central nervous system	neuron	5699	0.37%	HMOX2	1.381530367	0.182316541	58
central nervous system	neuron	5699	1.34%	CFDP1	1.435689556	0.205535406	211
central nervous system	neuron	5699	2.66%	SMG6	1.512457959	0.238447183	421
central nervous system	neuron	5699	1.22%	ZBTB4	1.443267882	0.208784349	193
central nervous system	neuron	5699	0.01%	HOXB3	1.752242804	0.341246578	1
central nervous system	neuron	5699	0.01%	RP11-81K2.1	1.327064514	0.158966205	1
central nervous system	neuron	5699		MRC2
central nervous system	neuron	5699	1.05%	TBC1D16	1.462931156	0.217214293	166
central nervous system	neuron	5699	0.26%	RNF213	1.324829206	0.158007895	41
central nervous system	neuron	5699	24.27%	CACNA1A	2.412455953	0.624289957	3835
central nervous system	neuron	5699	0.14%	SUGP1	1.287397688	0.141960436	22
central nervous system	neuron	5699		B9D2
central nervous system	neuron	5699		TMEM91
central nervous system	neuron	5699	0.95%	SLC24A3	2.292931525	0.573048024	150
central nervous system	neuron	5699	3.34%	ZMYND8	1.534161015	0.247751612	527
central nervous system	neuron	5699	0.29%	RUNX1	1.635778593	0.291316607	46
central nervous system	cerebellar granule cell	4329		PRDM16
central nervous system	cerebellar granule cell	4329	14.30%	CAMTA1	1.900770615	0.404922701	2259
central nervous system	cerebellar granule cell	4329	1.16%	TMEM51	1.509740777	0.237282286	183
central nervous system	cerebellar granule cell	4329	0.97%	INPP5B	1.444849584	0.209462449	154
central nervous system	cerebellar granule cell	4329	11.71%	MACF1	1.79595634	0.359987234	1851
central nervous system	cerebellar granule cell	4329		C1orf87
central nervous system	cerebellar granule cell	4329		TGFBR3
central nervous system	cerebellar granule cell	4329	0.78%	MEF2D	1.393340816	0.18737986	123
central nervous system	cerebellar granule cell	4329	19.88%	RABGAP1L	2.201401636	0.533807774	3141
central nervous system	cerebellar granule cell	4329		PLA2G4A
central nervous system	cerebellar granule cell	4329	5.83%	KIF26B	1.73021944	0.331804829	921
central nervous system	cerebellar granule cell	4329	2.09%	THADA	1.508968296	0.236951112	331
central nervous system	cerebellar granule cell	4329	11.16%	ANKRD36C	1.762604054	0.345688603	1763
central nervous system	cerebellar granule cell	4329	0.34%	ZEB2	2.032625018	0.461450681	53
central nervous system	cerebellar granule cell	4329		MYO3B
central nervous system	cerebellar granule cell	4329	0.01%	SCARF1	1.484397888	0.226417406	1
central nervous system	cerebellar granule cell	4329	0.01%	ATRIP	1.409492016	0.194304124	2
central nervous system	cerebellar granule cell	4329	0.08%	ITGB5	1.46866099	0.219670759	12
central nervous system	cerebellar granule cell	4329	0.03%	ANKDD1B	1.433409405	0.20455787	5
central nervous system	cerebellar granule cell	4329	1.03%	SNX24	1.474173558	0.22203408	162
central nervous system	cerebellar granule cell	4329	0.01%	TIGD6	1.007351995	0.021900605	1
central nervous system	cerebellar granule cell	4329	0.25%	HMGXB3	1.394145868	0.187724997	39
central nervous system	cerebellar granule cell	4329	0.08%	ASNSD1	1.331103105	0.16069761	13
central nervous system	cerebellar granule cell	4329	4.53%	PHACTR1	1.859165639	0.387086018	716
central nervous system	cerebellar granule cell	4329	0.20%	EHMT2	1.415888309	0.197046312	32
central nervous system	cerebellar granule cell	4329		KCNK5
central nervous system	cerebellar granule cell	4329		FHL5
central nervous system	cerebellar granule cell	4329	11.19%	REV3L	1.772648738	0.349994912	1768
central nervous system	cerebellar granule cell	4329	0.30%	SUGCT	1.551781837	0.255305925	47
central nervous system	cerebellar granule cell	4329	0.64%	MLXIPL	1.414895539	0.196620696	101
central nervous system	cerebellar granule cell	4329	0.04%	TSPAN12	1.428606987	0.202499001	7
central nervous system	cerebellar granule cell	4329	3.59%	PTK2B	1.569552677	0.262924554	568
central nervous system	cerebellar granule cell	4329	12.04%	NFIB	1.869704342	0.391604119	1903
central nervous system	cerebellar granule cell	4329	0.01%	TJP2	1.492099524	0.229719213	1
central nervous system	cerebellar granule cell	4329	2.99%	ZNF462	1.547437736	0.253443544	473
central nervous system	cerebellar granule cell	4329	17.19%	ASTN2	2.059176381	0.472833652	2717
central nervous system	cerebellar granule cell	4329	0.02%	PLCE1	1.500771205	0.233436895	3
central nervous system	cerebellar granule cell	4329	0.03%	HPSE2	1.914878464	0.410970949	5
central nervous system	cerebellar granule cell	4329	3.87%	CNNM2	1.609038609	0.279852771	612
central nervous system	cerebellar granule cell	4329	0.01%	RBM20	1.505863667	0.23562011	1
central nervous system	cerebellar granule cell	4329	0.08%	HTRA1	1.430860678	0.203465193	12
central nervous system	cerebellar granule cell	4329	1.46%	INPP5A	1.479352072	0.224254188	230
central nervous system	cerebellar granule cell	4329		MRGPRE
central nervous system	cerebellar granule cell	4329	1.02%	MPPED2	1.559899751	0.258786198	161
central nervous system	cerebellar granule cell	4329	2.29%	AMBRA1	1.509322867	0.237103122	362
central nervous system	cerebellar granule cell	4329	0.42%	RBM14-RBM4	1.440446654	0.207574846	67
central nervous system	cerebellar granule cell	4329	0.47%	RBM4	1.400751062	0.190556744	74
central nervous system	cerebellar granule cell	4329	0.01%	YAP1	1.173411965	0.09309303	2
central nervous system	cerebellar granule cell	4329	0.03%	PDZRN4	1.947432518	0.424927366	5
central nervous system	cerebellar granule cell	4329	2.44%	LRP1	1.510884391	0.237772571	385
central nervous system	cerebellar granule cell	4329	12.39%	ATP2B1	1.821966871	0.371138342	1958
central nervous system	cerebellar granule cell	4329	2.36%	NCOR2	1.486566702	0.227347209	373
central nervous system	cerebellar granule cell	4329	13.75%	LRCH1	1.881519072	0.396669273	2172
central nervous system	cerebellar granule cell	4329	0.25%	DLST	1.381535652	0.182318807	39
central nervous system	cerebellar granule cell	4329	0.61%	IFT43	1.463707765	0.217547236	96
central nervous system	cerebellar granule cell	4329	0.01%	SERPINA1	1.315577269	0.154041449	1
central nervous system	cerebellar granule cell	4329	0.16%	ABHD17C	1.535117516	0.248161679	26
central nervous system	cerebellar granule cell	4329	0.24%	HMOX2	1.331970416	0.161069439	38
central nervous system	cerebellar granule cell	4329	1.23%	CFDP1	1.448450934	0.211006402	194
central nervous system	cerebellar granule cell	4329	2.44%	SMG6	1.517610466	0.240656141	385
central nervous system	cerebellar granule cell	4329	0.96%	ZBTB4	1.433085492	0.204419004	152
central nervous system	cerebellar granule cell	4329		HOXB3
central nervous system	cerebellar granule cell	4329	0.01%	RP11-81K2.1	1.327064514	0.158966205	1
central nervous system	cerebellar granule cell	4329		MRC2
central nervous system	cerebellar granule cell	4329	1.03%	TBC1D16	1.462723532	0.217125281	162
central nervous system	cerebellar granule cell	4329	0.23%	RNF213	1.346716139	0.167391154	36
central nervous system	cerebellar granule cell	4329	23.03%	CACNA1A	2.426410554	0.630272506	3639
central nervous system	cerebellar granule cell	4329	0.09%	SUGP1	1.337500572	0.163440301	14
central nervous system	cerebellar granule cell	4329		B9D2
central nervous system	cerebellar granule cell	4329		TMEM91
central nervous system	cerebellar granule cell	4329	0.05%	SLC24A3	1.66324532	0.303092009	8
central nervous system	cerebellar granule cell	4329	2.86%	ZMYND8	1.512450092	0.23844381	452
central nervous system	cerebellar granule cell	4329	0.27%	RUNX1	1.656315395	0.300121045	42
central nervous system	glutamatergic neuron	479		PRDM16
central nervous system	glutamatergic neuron	479	0.40%	CAMTA1	2.04132516	0.465180564	63
central nervous system	glutamatergic neuron	479		TMEM51
central nervous system	glutamatergic neuron	479		INPP5B
central nervous system	glutamatergic neuron	479	0.21%	MACF1	1.947616808	0.425006374	33
central nervous system	glutamatergic neuron	479		C1orf87
central nervous system	glutamatergic neuron	479		TGFBR3
central nervous system	glutamatergic neuron	479	0.01%	MEF2D	1.950873733	0.426402667	1
central nervous system	glutamatergic neuron	479	0.23%	RABGAP1L	1.953024546	0.427324753	36
central nervous system	glutamatergic neuron	479		PLA2G4A
central nervous system	glutamatergic neuron	479		KIF26B
central nervous system	glutamatergic neuron	479		THADA
central nervous system	glutamatergic neuron	479	0.04%	ANKRD36C	1.825412886	0.372615701	7
central nervous system	glutamatergic neuron	479	0.11%	ZEB2	2.100218879	0.490429193	18
central nervous system	glutamatergic neuron	479		MYO3B
central nervous system	glutamatergic neuron	479		SCARF1
central nervous system	glutamatergic neuron	479		ATRIP
central nervous system	glutamatergic neuron	479		ITGB5
central nervous system	glutamatergic neuron	479		ANKDD1B
central nervous system	glutamatergic neuron	479	0.01%	SNX24	1.6548599	0.299497053	1
central nervous system	glutamatergic neuron	479		TIGD6
central nervous system	glutamatergic neuron	479		HMGXB3
central nervous system	glutamatergic neuron	479		ASNSD1
central nervous system	glutamatergic neuron	479	1.18%	PHACTR1	2.418247162	0.626772735	187
central nervous system	glutamatergic neuron	479	0.01%	EHMT2	1.820250869	0.370402666	1
central nervous system	glutamatergic neuron	479		KCNK5
central nervous system	glutamatergic neuron	479		FHL5
central nervous system	glutamatergic neuron	479	0.05%	REV3L	1.720926642	0.327820866	8
central nervous system	glutamatergic neuron	479		SUGCT
central nervous system	glutamatergic neuron	479		MLXIPL
central nervous system	glutamatergic neuron	479		TSPAN12
central nervous system	glutamatergic neuron	479	0.02%	PTK2B	1.937333743	0.420597868	3
central nervous system	glutamatergic neuron	479	0.22%	NFIB	2.04391659	0.466291549	34
central nervous system	glutamatergic neuron	479		TJP2
central nervous system	glutamatergic neuron	479	0.01%	ZNF462	1.908034325	0.408036763	2
central nervous system	glutamatergic neuron	479	0.28%	ASTN2	2.062189738	0.474125524	45
central nervous system	glutamatergic neuron	479		PLCE1
central nervous system	glutamatergic neuron	479	0.01%	HPSE2	1.820250869	0.370402666	1
central nervous system	glutamatergic neuron	479	0.01%	CNNM2	1.690279722	0.314682067	2
central nervous system	glutamatergic neuron	479		RBM20
central nervous system	glutamatergic neuron	479		HTRA1
central nervous system	glutamatergic neuron	479		INPP5A
central nervous system	glutamatergic neuron	479		MRGPRE
central nervous system	glutamatergic neuron	479	0.03%	MPPED2	1.796360779	0.360160623	5
central nervous system	glutamatergic neuron	479		AMBRA1
central nervous system	glutamatergic neuron	479		RBM14-RBM4
central nervous system	glutamatergic neuron	479		RBM4
central nervous system	glutamatergic neuron	479		YAP1
central nervous system	glutamatergic neuron	479	0.49%	PDZRN4	2.197643182	0.532196468	78
central nervous system	glutamatergic neuron	479		LRP1
central nervous system	glutamatergic neuron	479	0.99%	ATP2B1	2.275911184	0.565751146	156
central nervous system	glutamatergic neuron	479		NCOR2
central nervous system	glutamatergic neuron	479	0.04%	LRCH1	1.720046202	0.327443408	6
central nervous system	glutamatergic neuron	479		DLST
central nervous system	glutamatergic neuron	479	0.01%	IFT43	1.616984129	0.283259136	1
central nervous system	glutamatergic neuron	479		SERPINA1
central nervous system	glutamatergic neuron	479		ABHD17C
central nervous system	glutamatergic neuron	479		HMOX2
central nervous system	glutamatergic neuron	479		CFDP1
central nervous system	glutamatergic neuron	479		SMG6
central nervous system	glutamatergic neuron	479	0.01%	ZBTB4	2.130584717	0.503447488	1
central nervous system	glutamatergic neuron	479		HOXB3
central nervous system	glutamatergic neuron	479		RP11-81K2.1
central nervous system	glutamatergic neuron	479		MRC2
central nervous system	glutamatergic neuron	479		TBC1D16
central nervous system	glutamatergic neuron	479		RNF213
central nervous system	glutamatergic neuron	479	0.13%	CACNA1A	1.902670542	0.405737229	21
central nervous system	glutamatergic neuron	479		SUGP1
central nervous system	glutamatergic neuron	479		B9D2
central nervous system	glutamatergic neuron	479		TMEM91
central nervous system	glutamatergic neuron	479		SLC24A3
central nervous system	glutamatergic neuron	479	0.04%	ZMYND8	1.855083942	0.385336132	6
central nervous system	glutamatergic neuron	479		RUNX1
central nervous system	GABAergic neuron	867		PRDM16
central nervous system	GABAergic neuron	867	2.18%	CAMTA1	2.080675739	0.482050753	345
central nervous system	GABAergic neuron	867		TMEM51
central nervous system	GABAergic neuron	867	0.06%	INPP5B	1.270505524	0.134718509	10
central nervous system	GABAergic neuron	867	1.13%	MACF1	1.868403231	0.391046313	178
central nervous system	GABAergic neuron	867		C1orf87
central nervous system	GABAergic neuron	867	0.02%	TGFBR3	1.733944893	0.333401987	3
central nervous system	GABAergic neuron	867	0.10%	MEF2D	1.37173295	0.17811624	16
central nervous system	GABAergic neuron	867	1.11%	RABGAP1L	1.89471732	0.402327562	175
central nervous system	GABAergic neuron	867		PLA2G4A
central nervous system	GABAergic neuron	867	0.46%	KIF26B	1.765783023	0.347051475	73
central nervous system	GABAergic neuron	867	0.19%	THADA	1.44624939	0.210062567	30
central nervous system	GABAergic neuron	867	0.61%	ANKRD36C	1.650058587	0.297438657	96
central nervous system	GABAergic neuron	867	0.18%	ZEB2	1.967619487	0.433581825	28
central nervous system	GABAergic neuron	867	0.02%	MYO3B	1.370094776	0.17741393	3
central nervous system	GABAergic neuron	867		SCARF1
central nervous system	GABAergic neuron	867		ATRIP
central nervous system	GABAergic neuron	867	0.16%	ITGB5	1.558887922	0.258352412	26
central nervous system	GABAergic neuron	867	0.01%	ANKDD1B	1.115667343	0.068337035	1
central nervous system	GABAergic neuron	867	0.24%	SNX24	1.529291755	0.245664087	38
central nervous system	GABAergic neuron	867		TIGD6
central nervous system	GABAergic neuron	867	0.03%	HMGXB3	1.198263073	0.103747076	5
central nervous system	GABAergic neuron	867	0.02%	ASNSD1	1.46420145	0.217758887	3
central nervous system	GABAergic neuron	867	0.80%	PHACTR1	1.883694867	0.397602069	127
central nervous system	GABAergic neuron	867	0.03%	EHMT2	1.194245219	0.102024561	4
central nervous system	GABAergic neuron	867		KCNK5
central nervous system	GABAergic neuron	867		FHL5
central nervous system	GABAergic neuron	867	0.78%	REV3L	1.777926933	0.352257754	123
central nervous system	GABAergic neuron	867	0.16%	SUGCT	1.469386027	0.219981594	26
central nervous system	GABAergic neuron	867	0.07%	MLXIPL	1.288678603	0.142509583	11
central nervous system	GABAergic neuron	867	0.01%	TSPAN12	1.741856933	0.336793998	1
central nervous system	GABAergic neuron	867	0.03%	PTK2B	1.523540497	0.243198435	5
central nervous system	GABAergic neuron	867	0.81%	NFIB	2.129258633	0.502878975	128
central nervous system	GABAergic neuron	867		TJP2
central nervous system	GABAergic neuron	867	0.39%	ZNF462	1.61345808	0.281747465	62
central nervous system	GABAergic neuron	867	1.22%	ASTN2	2.137617429	0.506462518	192
central nervous system	GABAergic neuron	867	0.01%	PLCE1	0.956267715	0	1
central nervous system	GABAergic neuron	867	0.02%	HPSE2	2.179699421	0.524503705	3
central nervous system	GABAergic neuron	867	0.47%	CNNM2	1.601314087	0.276541151	75
central nervous system	GABAergic neuron	867	0.05%	RBM20	1.473140359	0.221591132	8
central nervous system	GABAergic neuron	867	0.11%	HTRA1	1.709664962	0.322992813	17
central nervous system	GABAergic neuron	867	0.14%	INPP5A	1.829051104	0.37417546	22
central nervous system	GABAergic neuron	867	0.01%	MRGPRE	1.447787285	0.210721885	2
central nervous system	GABAergic neuron	867	0.60%	MPPED2	1.816842651	0.368941512	95
central nervous system	GABAergic neuron	867	0.30%	AMBRA1	1.430595073	0.203351324	47
central nervous system	GABAergic neuron	867	0.05%	RBM14-RBM4	1.244555473	0.123593329	8
central nervous system	GABAergic neuron	867	0.04%	RBM4	1.418720404	0.198260473	6
central nervous system	GABAergic neuron	867		YAP1
central nervous system	GABAergic neuron	867	0.05%	PDZRN4	2.242120743	0.551264672	8
central nervous system	GABAergic neuron	867	0.28%	LRP1	1.51797468	0.240812285	44
central nervous system	GABAergic neuron	867	1.18%	ATP2B1	1.802699125	0.362877968	187
central nervous system	GABAergic neuron	867	0.20%	NCOR2	1.530695392	0.246265847	31
central nervous system	GABAergic neuron	867	0.35%	LRCH1	1.569448335	0.262879821	56
central nervous system	GABAergic neuron	867	0.08%	DLST	1.380082766	0.181695933	12
central nervous system	GABAergic neuron	867	0.21%	IFT43	1.401974187	0.191081116	33
central nervous system	GABAergic neuron	867		SERPINA1
central nervous system	GABAergic neuron	867	0.04%	ABHD17C	1.280530385	0.139016319	7
central nervous system	GABAergic neuron	867	0.13%	HMOX2	1.475694275	0.222686035	20
central nervous system	GABAergic neuron	867	0.11%	CFDP1	1.290059707	0.143101683	17
central nervous system	GABAergic neuron	867	0.23%	SMG6	1.457354758	0.214823606	36
central nervous system	GABAergic neuron	867	0.25%	ZBTB4	1.464778042	0.21800608	40
central nervous system	GABAergic neuron	867	0.01%	HOXB3	1.752242804	0.341246578	1
central nervous system	GABAergic neuron	867		RP11-81K2.1
central nervous system	GABAergic neuron	867		MRC2
central nervous system	GABAergic neuron	867	0.03%	TBC1D16	1.471339941	0.220819266	4
central nervous system	GABAergic neuron	867	0.03%	RNF213	1.16724329	0.090448425	5
central nervous system	GABAergic neuron	867	1.11%	CACNA1A	2.183454241	0.526113454	175
central nervous system	GABAergic neuron	867	0.05%	SUGP1	1.199717641	0.104370671	8
central nervous system	GABAergic neuron	867		B9D2
central nervous system	GABAergic neuron	867		TMEM91
central nervous system	GABAergic neuron	867	0.87%	SLC24A3	2.341124597	0.593709124	137
central nervous system	GABAergic neuron	867	0.43%	ZMYND8	1.648383084	0.296720343	68
central nervous system	GABAergic neuron	867	0.03%	RUNX1	1.420142174	0.198870008	4
central nervous system	vascular associated smooth muscle cell	75	0.01%	PRDM16	1.56812644	0.262313104	1
central nervous system	vascular associated smooth muscle cell	75	0.13%	CAMTA1	1.869733429	0.391616589	20
central nervous system	vascular associated smooth muscle cell	75	0.06%	TMEM51	1.690894699	0.314945717	10
central nervous system	vascular associated smooth muscle cell	75	0.02%	INPP5B	1.351922989	0.16962341	3
central nervous system	vascular associated smooth muscle cell	75	0.19%	MACF1	2.201388041	0.533801945	30
central nervous system	vascular associated smooth muscle cell	75		C1orf87
central nervous system	vascular associated smooth muscle cell	75	0.04%	TGFBR3	1.681722164	0.311013312	6
central nervous system	vascular associated smooth muscle cell	75	0.04%	MEF2D	1.432921546	0.204348718	7
central nervous system	vascular associated smooth muscle cell	75	0.13%	RABGAP1L	2.018796648	0.455522249	21
central nervous system	vascular associated smooth muscle cell	75	0.06%	PLA2G4A	1.755888939	0.342809732	9
central nervous system	vascular associated smooth muscle cell	75	0.02%	KIF26B	1.505226771	0.235347063	3
central nervous system	vascular associated smooth muscle cell	75	0.06%	THADA	1.673804495	0.307618887	9
central nervous system	vascular associated smooth muscle cell	75	0.07%	ANKRD36C	1.651460127	0.298039518	11
central nervous system	vascular associated smooth muscle cell	75	0.13%	ZEB2	2.072862898	0.478701269	21
central nervous system	vascular associated smooth muscle cell	75		MYO3B
central nervous system	vascular associated smooth muscle cell	75		SCARF1
central nervous system	vascular associated smooth muscle cell	75		ATRIP
central nervous system	vascular associated smooth muscle cell	75	0.09%	ITGB5	1.664414133	0.303593097	14
central nervous system	vascular associated smooth muscle cell	75		ANKDD1B
central nervous system	vascular associated smooth muscle cell	75	0.02%	SNX24	1.513440291	0.238868324	3
central nervous system	vascular associated smooth muscle cell	75		TIGD6
central nervous system	vascular associated smooth muscle cell	75	0.01%	HMGXB3	1.203782916	0.106113516	1
central nervous system	vascular associated smooth muscle cell	75		ASNSD1
central nervous system	vascular associated smooth muscle cell	75	0.11%	PHACTR1	1.82447613	0.3722141	17
central nervous system	vascular associated smooth muscle cell	75		EHMT2
central nervous system	vascular associated smooth muscle cell	75		KCNK5
central nervous system	vascular associated smooth muscle cell	75	0.09%	FHL5	2.040641149	0.464887318	15
central nervous system	vascular associated smooth muscle cell	75	0.13%	REV3L	1.781300735	0.353704154	20
central nervous system	vascular associated smooth muscle cell	75		SUGCT
central nervous system	vascular associated smooth muscle cell	75		MLXIPL
central nervous system	vascular associated smooth muscle cell	75	0.01%	TSPAN12	1.63712883	0.291895474	2
central nervous system	vascular associated smooth muscle cell	75		PTK2B
central nervous system	vascular associated smooth muscle cell	75	0.13%	NFIB	1.864821661	0.38951084	21
central nervous system	vascular associated smooth muscle cell	75		TJP2
central nervous system	vascular associated smooth muscle cell	75	0.04%	ZNF462	1.584165255	0.269189187	6
central nervous system	vascular associated smooth muscle cell	75	0.01%	ASTN2	2.03259182	0.461436448	1
central nervous system	vascular associated smooth muscle cell	75	0.12%	PLCE1	2.004893253	0.449561653	19
central nervous system	vascular associated smooth muscle cell	75		HPSE2
central nervous system	vascular associated smooth muscle cell	75	0.09%	CNNM2	2.074179513	0.479265722	14
central nervous system	vascular associated smooth muscle cell	75	0.08%	RBM20	1.665647825	0.304121999	12
central nervous system	vascular associated smooth muscle cell	75	0.01%	HTRA1	1.319363475	0.155664653	2
central nervous system	vascular associated smooth muscle cell	75	0.09%	INPP5A	1.531099047	0.2464389	14
central nervous system	vascular associated smooth muscle cell	75		MRGPRE
central nervous system	vascular associated smooth muscle cell	75	0.08%	MPPED2	1.859666384	0.387300695	13
central nervous system	vascular associated smooth muscle cell	75	0.06%	AMBRA1	1.562115139	0.259735969	9
central nervous system	vascular associated smooth muscle cell	75	0.01%	RBM14-RBM4	1.325928688	0.158479259	2
central nervous system	vascular associated smooth muscle cell	75	0.01%	RBM4	1.453401089	0.213128608	1
central nervous system	vascular associated smooth muscle cell	75	0.09%	YAP1	1.839698928	0.378740344	14
central nervous system	vascular associated smooth muscle cell	75	0.01%	PDZRN4	2.300853252	0.576444188	2
central nervous system	vascular associated smooth muscle cell	75	0.04%	LRP1	1.762898309	0.345814755	7
central nervous system	vascular associated smooth muscle cell	75	0.01%	ATP2B1	1.794394732	0.359317748	2
central nervous system	vascular associated smooth muscle cell	75	0.06%	NCOR2	1.553499116	0.256042149	9
central nervous system	vascular associated smooth muscle cell	75	0.12%	LRCH1	1.787688205	0.356442559	19
central nervous system	vascular associated smooth muscle cell	75		DLST
central nervous system	vascular associated smooth muscle cell	75	0.02%	IFT43	1.552926381	0.255796609	3
central nervous system	vascular associated smooth muscle cell	75		SERPINA1
central nervous system	vascular associated smooth muscle cell	75		ABHD17C
central nervous system	vascular associated smooth muscle cell	75	0.01%	HMOX2	1.182369947	0.096933452	2
central nervous system	vascular associated smooth muscle cell	75	0.06%	CFDP1	1.654521306	0.299351892	9
central nervous system	vascular associated smooth muscle cell	75	0.07%	SMG6	1.564313022	0.260678234	11
central nervous system	vascular associated smooth muscle cell	75	0.04%	ZBTB4	1.412720998	0.195688437	6
central nervous system	vascular associated smooth muscle cell	75		HOXB3
central nervous system	vascular associated smooth muscle cell	75		RP11-81K2.1
central nervous system	vascular associated smooth muscle cell	75	0.04%	MRC2	1.544775486	0.252302197	6
central nervous system	vascular associated smooth muscle cell	75	0.01%	TBC1D16	1.409492016	0.194304124	2
central nervous system	vascular associated smooth muscle cell	75	0.06%	RNF213	1.58092289	0.267799136	10
central nervous system	vascular associated smooth muscle cell	75	0.01%	CACNA1A	1.499580979	0.232926627	2
central nervous system	vascular associated smooth muscle cell	75		SUGP1
central nervous system	vascular associated smooth muscle cell	75		B9D2
central nervous system	vascular associated smooth muscle cell	75		TMEM91
central nervous system	vascular associated smooth muscle cell	75	0.01%	SLC24A3	1.756668806	0.343144073	2
central nervous system	vascular associated smooth muscle cell	75	0.01%	ZMYND8	1.767532468	0.347801489	2
central nervous system	vascular associated smooth muscle cell	75	0.01%	RUNX1	1.648862481	0.296925868	2
central nervous system	central nervous system macrophage	1330		PRDM16
central nervous system	central nervous system macrophage	1330	0.66%	CAMTA1	1.842159921	0.379795409	105
central nervous system	central nervous system macrophage	1330	0.35%	TMEM51	1.842215785	0.379819358	56
central nervous system	central nervous system macrophage	1330	0.24%	INPP5B	1.720678185	0.327714348	38
central nervous system	central nervous system macrophage	1330	2.34%	MACF1	1.961258705	0.430854861	369
central nervous system	central nervous system macrophage	1330		C1orf87
central nervous system	central nervous system macrophage	1330		TGFBR3
central nervous system	central nervous system macrophage	1330	0.07%	MEF2D	1.726651278	0.330275104	11
central nervous system	central nervous system macrophage	1330	2.87%	RABGAP1L	2.055331218	0.471185173	454
central nervous system	central nervous system macrophage	1330	1.46%	PLA2G4A	1.958603211	0.429716411	231
central nervous system	central nervous system macrophage	1330	1.33%	KIF26B	1.934625535	0.419436818	210
central nervous system	central nervous system macrophage	1330	1.16%	THADA	1.89564793	0.402726528	183
central nervous system	central nervous system macrophage	1330	0.39%	ANKRD36C	1.815622381	0.368418363	61
central nervous system	central nervous system macrophage	1330	4.81%	ZEB2	2.361735896	0.6025455	760
central nervous system	central nervous system macrophage	1330		MYO3B
central nervous system	central nervous system macrophage	1330	0.01%	SCARF1	2.03259182	0.461436448	1
central nervous system	central nervous system macrophage	1330		ATRIP
central nervous system	central nervous system macrophage	1330	0.42%	ITGB5	1.85747195	0.386359907	67
central nervous system	central nervous system macrophage	1330	0.01%	ANKDD1B	1.839710593	0.378745345	2
central nervous system	central nervous system macrophage	1330	0.53%	SNX24	1.888339031	0.399593093	84
central nervous system	central nervous system macrophage	1330		TIGD6
central nervous system	central nervous system macrophage	1330	0.05%	HMGXB3	1.621318936	0.285117533	8
central nervous system	central nervous system macrophage	1330		ASNSD1
central nervous system	central nervous system macrophage	1330	0.78%	PHACTR1	1.910128291	0.408934479	123
central nervous system	central nervous system macrophage	1330	0.01%	EHMT2	1.820250869	0.370402666	1
central nervous system	central nervous system macrophage	1330		KCNK5
central nervous system	central nervous system macrophage	1330		FHL5
central nervous system	central nervous system macrophage	1330	0.70%	REV3L	1.904980157	0.406727395	110
central nervous system	central nervous system macrophage	1330	0.09%	SUGCT	1.873953836	0.393425942	14
central nervous system	central nervous system macrophage	1330	0.41%	MLXIPL	1.799749169	0.361613277	65
central nervous system	central nervous system macrophage	1330		TSPAN12
central nervous system	central nervous system macrophage	1330	0.25%	PTK2B	1.771131858	0.349344602	39
central nervous system	central nervous system macrophage	1330	0.05%	NFIB	1.873818636	0.393367979	8
central nervous system	central nervous system macrophage	1330		TJP2
central nervous system	central nervous system macrophage	1330	0.03%	ZNF462	1.767215729	0.347665698	5
central nervous system	central nervous system macrophage	1330	0.16%	ASTN2	2.17225276	0.521311209	25
central nervous system	central nervous system macrophage	1330		PLCE1
central nervous system	central nervous system macrophage	1330		HPSE2
central nervous system	central nervous system macrophage	1330	0.37%	CNNM2	1.876071946	0.394334008	58
central nervous system	central nervous system macrophage	1330		RBM20
central nervous system	central nervous system macrophage	1330	0.94%	HTRA1	1.885748333	0.398482421	148
central nervous system	central nervous system macrophage	1330	0.04%	INPP5A	1.861058235	0.387897402	6
central nervous system	central nervous system macrophage	1330		MRGPRE
central nervous system	central nervous system macrophage	1330	0.01%	MPPED2	1.735024214	0.333864708	1
central nervous system	central nervous system macrophage	1330	0.46%	AMBRA1	1.776298616	0.351559669	72
central nervous system	central nervous system macrophage	1330	0.09%	RBM14-RBM4	1.761349678	0.345150833	14
central nervous system	central nervous system macrophage	1330	0.06%	RBM4	1.806688097	0.3645881	9
central nervous system	central nervous system macrophage	1330	0.01%	YAP1	1.638804197	0.292613729	2
central nervous system	central nervous system macrophage	1330	0.02%	PDZRN4	1.701368173	0.319435854	3
central nervous system	central nervous system macrophage	1330	0.61%	LRP1	1.813355088	0.367446341	96
central nervous system	central nervous system macrophage	1330	0.89%	ATP2B1	1.909240669	0.408553941	141
central nervous system	central nervous system macrophage	1330	0.96%	NCOR2	1.850719853	0.383465181	152
central nervous system	central nervous system macrophage	1330	3.06%	LRCH1	2.068295345	0.47674309	484
central nervous system	central nervous system macrophage	1330	0.09%	DLST	1.787332807	0.356290194	14
central nervous system	central nervous system macrophage	1330	0.12%	IFT43	1.788200303	0.356662103	19
central nervous system	central nervous system macrophage	1330	0.03%	SERPINA1	1.654034972	0.299143393	4
central nervous system	central nervous system macrophage	1330	0.01%	ABHD17C	1.618514299	0.283915143	2
central nervous system	central nervous system macrophage	1330	0.01%	HMOX2	1.657765031	0.300742526	2
central nervous system	central nervous system macrophage	1330	0.37%	CFDP1	1.809528529	0.365805836	59
central nervous system	central nervous system macrophage	1330	0.44%	SMG6	1.818518545	0.369659993	69
central nervous system	central nervous system macrophage	1330	0.06%	ZBTB4	1.696780947	0.31746924	9
central nervous system	central nervous system macrophage	1330	0.01%	HOXB3	1.534776688	0.24801556	1
central nervous system	central nervous system macrophage	1330		RP11-81K2.1
central nervous system	central nervous system macrophage	1330	0.61%	MRC2	1.82411321	0.37205851	96
central nervous system	central nervous system macrophage	1330	0.14%	TBC1D16	1.708727501	0.322590909	22
central nervous system	central nervous system macrophage	1330	1.58%	RNF213	1.908024447	0.408032529	249
central nervous system	central nervous system macrophage	1330	0.71%	CACNA1A	1.895819936	0.40280027	112
central nervous system	central nervous system macrophage	1330	0.01%	SUGP1	2.046512604	0.467404499	2
central nervous system	central nervous system macrophage	1330		B9D2
central nervous system	central nervous system macrophage	1330		TMEM91
central nervous system	central nervous system macrophage	1330	0.03%	SLC24A3	1.840928197	0.37926735	4
central nervous system	central nervous system macrophage	1330	0.62%	ZMYND8	1.794382115	0.359312339	98
central nervous system	central nervous system macrophage	1330	3.92%	RUNX1	2.283884446	0.569169404	619
central nervous system	microglial cell	1276		PRDM16
central nervous system	microglial cell	1276	0.64%	CAMTA1	1.840224766	0.378965779	101
central nervous system	microglial cell	1276	0.34%	TMEM51	1.842023355	0.379736861	54
central nervous system	microglial cell	1276	0.23%	INPP5B	1.723959021	0.329120892	37
central nervous system	microglial cell	1276	2.24%	MACF1	1.962859935	0.431541333	354
central nervous system	microglial cell	1276		C1orf87
central nervous system	microglial cell	1276		TGFBR3
central nervous system	microglial cell	1276	0.06%	MEF2D	1.718496323	0.326778951	10
central nervous system	microglial cell	1276	2.76%	RABGAP1L	2.048922618	0.468437709	436
central nervous system	microglial cell	1276	1.42%	PLA2G4A	1.959955377	0.430296105	225
central nervous system	microglial cell	1276	1.33%	KIF26B	1.934625535	0.419436818	210
central nervous system	microglial cell	1276	1.12%	THADA	1.898817849	0.404085521	177
central nervous system	microglial cell	1276	0.37%	ANKRD36C	1.826202781	0.372954341	59
central nervous system	microglial cell	1276	4.60%	ZEB2	2.346605639	0.59605893	727
central nervous system	microglial cell	1276		MYO3B
central nervous system	microglial cell	1276	0.01%	SCARF1	2.03259182	0.461436448	1
central nervous system	microglial cell	1276		ATRIP
central nervous system	microglial cell	1276	0.37%	ITGB5	1.87244092	0.392777332	59
central nervous system	microglial cell	1276	0.01%	ANKDD1B	1.839710593	0.378745345	2
central nervous system	microglial cell	1276	0.49%	SNX24	1.885533122	0.398390157	77
central nervous system	microglial cell	1276		TIGD6
central nervous system	microglial cell	1276	0.05%	HMGXB3	1.621318936	0.285117533	8
central nervous system	microglial cell	1276		ASNSD1
central nervous system	microglial cell	1276	0.75%	PHACTR1	1.911816872	0.409658399	118
central nervous system	microglial cell	1276	0.01%	EHMT2	1.820250869	0.370402666	1
central nervous system	microglial cell	1276		KCNK5
central nervous system	microglial cell	1276		FHL5
central nervous system	microglial cell	1276	0.64%	REV3L	1.898309387	0.403867535	101
central nervous system	microglial cell	1276	0.08%	SUGCT	1.868449284	0.391066057	13
central nervous system	microglial cell	1276	0.41%	MLXIPL	1.799749169	0.361613277	65
central nervous system	microglial cell	1276		TSPAN12
central nervous system	microglial cell	1276	0.25%	PTK2B	1.771131858	0.349344602	39
central nervous system	microglial cell	1276	0.05%	NFIB	1.873818636	0.393367979	8
central nervous system	microglial cell	1276		TJP2
central nervous system	microglial cell	1276	0.03%	ZNF462	1.767215729	0.347665698	5
central nervous system	microglial cell	1276	0.15%	ASTN2	2.195388953	0.531230045	24
central nervous system	microglial cell	1276		PLCE1
central nervous system	microglial cell	1276		HPSE2
central nervous system	microglial cell	1276	0.35%	CNNM2	1.86699949	0.390444508	56
central nervous system	microglial cell	1276		RBM20
central nervous system	microglial cell	1276	0.92%	HTRA1	1.889085535	0.39991313	146
central nervous system	microglial cell	1276	0.04%	INPP5A	1.861058235	0.387897402	6
central nervous system	microglial cell	1276		MRGPRE
central nervous system	microglial cell	1276	0.01%	MPPED2	1.735024214	0.333864708	1
central nervous system	microglial cell	1276	0.44%	AMBRA1	1.77032537	0.348998849	69
central nervous system	microglial cell	1276	0.09%	RBM14-RBM4	1.761349678	0.345150833	14
central nervous system	microglial cell	1276	0.06%	RBM4	1.806688097	0.3645881	9
central nervous system	microglial cell	1276	0.01%	YAP1	1.638804197	0.292613729	2
central nervous system	microglial cell	1276	0.02%	PDZRN4	1.701368173	0.319435854	3
central nervous system	microglial cell	1276	0.55%	LRP1	1.807451972	0.364915585	87
central nervous system	microglial cell	1276	0.80%	ATP2B1	1.894229919	0.402118606	127
central nervous system	microglial cell	1276	0.90%	NCOR2	1.839316842	0.378576537	143
central nervous system	microglial cell	1276	2.96%	LRCH1	2.068040114	0.476633669	468
central nervous system	microglial cell	1276	0.09%	DLST	1.787332807	0.356290194	14
central nervous system	microglial cell	1276	0.11%	IFT43	1.799053753	0.361315142	17
central nervous system	microglial cell	1276	0.01%	SERPINA1	1.550296783	0.25466926	2
central nervous system	microglial cell	1276	0.01%	ABHD17C	1.618514299	0.283915143	2
central nervous system	microglial cell	1276	0.01%	HMOX2	1.657765031	0.300742526	2
central nervous system	microglial cell	1276	0.35%	CFDP1	1.806345576	0.364441256	55
central nervous system	microglial cell	1276	0.43%	SMG6	1.817599016	0.369265777	68
central nervous system	microglial cell	1276	0.06%	ZBTB4	1.696780947	0.31746924	9
central nervous system	microglial cell	1276	0.01%	HOXB3	1.534776688	0.24801556	1
central nervous system	microglial cell	1276		RP11-81K2.1
central nervous system	microglial cell	1276	0.61%	MRC2	1.82411321	0.37205851	96
central nervous system	microglial cell	1276	0.13%	TBC1D16	1.71393894	0.324825132	21
central nervous system	microglial cell	1276	1.53%	RNF213	1.907138541	0.407652727	242
central nervous system	microglial cell	1276	0.71%	CACNA1A	1.895819936	0.40280027	112
central nervous system	microglial cell	1276	0.01%	SUGP1	2.046512604	0.467404499	2
central nervous system	microglial cell	1276		B9D2
central nervous system	microglial cell	1276		TMEM91
central nervous system	microglial cell	1276	0.03%	SLC24A3	1.840928197	0.37926735	4
central nervous system	microglial cell	1276	0.59%	ZMYND8	1.799119355	0.361343266	93
central nervous system	microglial cell	1276	3.74%	RUNX1	2.274585911	0.565182981	591
central nervous system	leukocyte	1475		PRDM16
central nervous system	leukocyte	1475	0.70%	CAMTA1	1.844745047	0.380903692	111
central nervous system	leukocyte	1475	0.35%	TMEM51	1.842215785	0.379819358	56
central nervous system	leukocyte	1475	0.25%	INPP5B	1.721310145	0.327985279	40
central nervous system	leukocyte	1475	2.69%	MACF1	1.990916394	0.443569562	425
central nervous system	leukocyte	1475		C1orf87
central nervous system	leukocyte	1475	0.12%	TGFBR3	2.21238829	0.538517919	19
central nervous system	leukocyte	1475	0.08%	MEF2D	1.725478136	0.32977216	13
central nervous system	leukocyte	1475	3.52%	RABGAP1L	2.151612611	0.512462465	556
central nervous system	leukocyte	1475	1.46%	PLA2G4A	1.958603211	0.429716411	231
central nervous system	leukocyte	1475	1.33%	KIF26B	1.934625535	0.419436818	210
central nervous system	leukocyte	1475	1.37%	THADA	1.930447974	0.417645834	217
central nervous system	leukocyte	1475	0.52%	ANKRD36C	1.85176567	0.383913539	82
central nervous system	leukocyte	1475	5.02%	ZEB2	2.373512691	0.60759439	793
central nervous system	leukocyte	1475	0.01%	MYO3B	1.492099524	0.229719213	1
central nervous system	leukocyte	1475	0.01%	SCARF1	2.03259182	0.461436448	1
central nervous system	leukocyte	1475		ATRIP
central nervous system	leukocyte	1475	0.42%	ITGB5	1.85747195	0.386359907	67
central nervous system	leukocyte	1475	0.01%	ANKDD1B	1.839710593	0.378745345	2
central nervous system	leukocyte	1475	0.58%	SNX24	1.892038419	0.401179076	91
central nervous system	leukocyte	1475		TIGD6
central nervous system	leukocyte	1475	0.06%	HMGXB3	1.61588459	0.282787747	10
central nervous system	leukocyte	1475	0.01%	ASNSD1	1.505863667	0.23562011	1
central nervous system	leukocyte	1475	0.79%	PHACTR1	1.905653278	0.407015973	125
central nervous system	leukocyte	1475	0.01%	EHMT2	1.820250869	0.370402666	1
central nervous system	leukocyte	1475		KCNK5
central nervous system	leukocyte	1475		FHL5
central nervous system	leukocyte	1475	0.83%	REV3L	1.945550263	0.424120415	131
central nervous system	leukocyte	1475	0.09%	SUGCT	1.929069265	0.417054761	15
central nervous system	leukocyte	1475	0.41%	MLXIPL	1.799749169	0.361613277	65
central nervous system	leukocyte	1475		TSPAN12
central nervous system	leukocyte	1475	0.35%	PTK2B	1.835121294	0.376777842	55
central nervous system	leukocyte	1475	0.07%	NFIB	1.781597137	0.353831226	11
central nervous system	leukocyte	1475		TJP2
central nervous system	leukocyte	1475	0.04%	ZNF462	1.708302566	0.322408733	7
central nervous system	leukocyte	1475	0.17%	ASTN2	2.185978598	0.527195684	27
central nervous system	leukocyte	1475		PLCE1
central nervous system	leukocyte	1475		HPSE2
central nervous system	leukocyte	1475	0.42%	CNNM2	1.901703521	0.405322652	67
central nervous system	leukocyte	1475		RBM20
central nervous system	leukocyte	1475	0.96%	HTRA1	1.878846331	0.395523428	151
central nervous system	leukocyte	1475	0.06%	INPP5A	1.965307289	0.432590551	9
central nervous system	leukocyte	1475		MRGPRE
central nervous system	leukocyte	1475	0.01%	MPPED2	2.030267239	0.460439865	2
central nervous system	leukocyte	1475	0.51%	AMBRA1	1.799584342	0.361542613	81
central nervous system	leukocyte	1475	0.10%	RBM14-RBM4	1.743303239	0.337414052	16
central nervous system	leukocyte	1475	0.08%	RBM4	1.787085255	0.356184065	12
central nervous system	leukocyte	1475	0.01%	YAP1	1.638804197	0.292613729	2
central nervous system	leukocyte	1475	0.02%	PDZRN4	1.701368173	0.319435854	3
central nervous system	leukocyte	1475	0.61%	LRP1	1.813355088	0.367446341	96
central nervous system	leukocyte	1475	1.06%	ATP2B1	1.95501428	0.428177782	167
central nervous system	leukocyte	1475	0.98%	NCOR2	1.853883848	0.384821634	155
central nervous system	leukocyte	1475	3.17%	LRCH1	2.073011509	0.478764981	501
central nervous system	leukocyte	1475	0.09%	DLST	1.787427354	0.356330728	15
central nervous system	leukocyte	1475	0.12%	IFT43	1.788200303	0.356662103	19
central nervous system	leukocyte	1475	0.03%	SERPINA1	1.654034972	0.299143393	4
central nervous system	leukocyte	1475	0.03%	ABHD17C	1.78067255	0.353434841	4
central nervous system	leukocyte	1475	0.03%	HMOX2	1.881900454	0.396832777	5
central nervous system	leukocyte	1475	0.41%	CFDP1	1.814573948	0.367968884	65
central nervous system	leukocyte	1475	0.57%	SMG6	1.829739594	0.374470627	90
central nervous system	leukocyte	1475	0.06%	ZBTB4	1.696780947	0.31746924	9
central nervous system	leukocyte	1475	0.01%	HOXB3	1.534776688	0.24801556	2
central nervous system	leukocyte	1475		RP11-81K2.1
central nervous system	leukocyte	1475	0.61%	MRC2	1.82411321	0.37205851	96
central nervous system	leukocyte	1475	0.14%	TBC1D16	1.708727501	0.322590909	22
central nervous system	leukocyte	1475	1.92%	RNF213	1.936194706	0.420109546	303
central nervous system	leukocyte	1475	0.71%	CACNA1A	1.895819936	0.40280027	112
central nervous system	leukocyte	1475	0.01%	SUGP1	2.046512604	0.467404499	2
central nervous system	leukocyte	1475		B9D2
central nervous system	leukocyte	1475		TMEM91
central nervous system	leukocyte	1475	0.03%	SLC24A3	1.86184516	0.388234769	5
central nervous system	leukocyte	1475	0.72%	ZMYND8	1.806368819	0.364451221	113
central nervous system	leukocyte	1475	4.49%	RUNX1	2.329602391	0.588769379	709
central nervous system	capillary endothelial cell	524	0.01%	PRDM16	1.503870845	0.234765757	1
central nervous system	capillary endothelial cell	524	1.10%	CAMTA1	1.88490804	0.398122175	174
central nervous system	capillary endothelial cell	524	0.06%	TMEM51	1.662131882	0.302614661	10
central nervous system	capillary endothelial cell	524	0.08%	INPP5B	1.498562886	0.232490155	13
central nervous system	capillary endothelial cell	524	2.07%	MACF1	2.266977853	0.561921291	327
central nervous system	capillary endothelial cell	524		C1orf87
central nervous system	capillary endothelial cell	524	0.31%	TGFBR3	1.657265332	0.300528298	49
central nervous system	capillary endothelial cell	524	0.04%	MEF2D	1.484042009	0.226264835	6
central nervous system	capillary endothelial cell	524	1.25%	RABGAP1L	1.974244094	0.436421894	197
central nervous system	capillary endothelial cell	524	0.63%	PLA2G4A	1.862211151	0.388391675	100
central nervous system	capillary endothelial cell	524	0.03%	KIF26B	1.730332136	0.331853143	4
central nervous system	capillary endothelial cell	524	0.48%	THADA	1.701719184	0.319586337	76
central nervous system	capillary endothelial cell	524	0.17%	ANKRD36C	1.602900752	0.277221379	27
central nervous system	capillary endothelial cell	524	0.37%	ZEB2	2.063310689	0.474606093	58
central nervous system	capillary endothelial cell	524		MYO3B
central nervous system	capillary endothelial cell	524	0.02%	SCARF1	1.641987801	0.293978588	3
central nervous system	capillary endothelial cell	524	0.01%	ATRIP	1.231156588	0.117849024	1
central nervous system	capillary endothelial cell	524	0.30%	ITGB5	1.633737442	0.290441535	47
central nervous system	capillary endothelial cell	524		ANKDD1B
central nervous system	capillary endothelial cell	524	0.25%	SNX24	1.708832359	0.322635863	40
central nervous system	capillary endothelial cell	524		TIGD6
central nervous system	capillary endothelial cell	524	0.04%	HMGXB3	1.516325156	0.240105109	6
central nervous system	capillary endothelial cell	524		ASNSD1
central nervous system	capillary endothelial cell	524	0.96%	PHACTR1	1.975604609	0.437005168	152
central nervous system	capillary endothelial cell	524		EHMT2
central nervous system	capillary endothelial cell	524		KCNK5
central nervous system	capillary endothelial cell	524	0.03%	FHL5	1.745896149	0.338525671	5
central nervous system	capillary endothelial cell	524	0.73%	REV3L	1.788643541	0.356852126	116
central nervous system	capillary endothelial cell	524	0.03%	SUGCT	1.892094994	0.401203331	5
central nervous system	capillary endothelial cell	524		MLXIPL
central nervous system	capillary endothelial cell	524	0.05%	TSPAN12	1.661475301	0.302333175	8
central nervous system	capillary endothelial cell	524	0.05%	PTK2B	1.554234385	0.25635737	8
central nervous system	capillary endothelial cell	524	1.80%	NFIB	2.377010519	0.609093962	285
central nervous system	capillary endothelial cell	524		TJP2
central nervous system	capillary endothelial cell	524	0.03%	ZNF462	1.664837956	0.303774796	4
central nervous system	capillary endothelial cell	524	0.07%	ASTN2	1.747493744	0.339210585	11
central nervous system	capillary endothelial cell	524	0.10%	PLCE1	1.827288628	0.37341986	16
central nervous system	capillary endothelial cell	524		HPSE2
central nervous system	capillary endothelial cell	524	0.08%	CNNM2	1.656009992	0.299990114	12
central nervous system	capillary endothelial cell	524	0.30%	RBM20	1.802065261	0.36260622	47
central nervous system	capillary endothelial cell	524	0.04%	HTRA1	1.693589619	0.31610107	7
central nervous system	capillary endothelial cell	524	0.09%	INPP5A	1.600199763	0.276063424	15
central nervous system	capillary endothelial cell	524		MRGPRE
central nervous system	capillary endothelial cell	524	0.10%	MPPED2	1.868407011	0.391047934	16
central nervous system	capillary endothelial cell	524	0.18%	AMBRA1	1.593740529	0.273294252	29
central nervous system	capillary endothelial cell	524	0.01%	RBM14-RBM4	1.217206955	0.111868605	1
central nervous system	capillary endothelial cell	524		RBM4
central nervous system	capillary endothelial cell	524	0.44%	YAP1	1.711085728	0.323601917	70
central nervous system	capillary endothelial cell	524		PDZRN4
central nervous system	capillary endothelial cell	524	0.09%	LRP1	1.744842938	0.338074144	14
central nervous system	capillary endothelial cell	524	0.22%	ATP2B1	1.671178981	0.30649329	35
central nervous system	capillary endothelial cell	524	0.19%	NCOR2	1.564998754	0.260972218	30
central nervous system	capillary endothelial cell	524	1.20%	LRCH1	1.937614966	0.420718432	189
central nervous system	capillary endothelial cell	524	0.01%	DLST	1.359447479	0.172849273	2
central nervous system	capillary endothelial cell	524	0.04%	IFT43	1.549374172	0.254273723	7
central nervous system	capillary endothelial cell	524		SERPINA1
central nervous system	capillary endothelial cell	524	0.01%	ABHD17C	1.767655134	0.347854078	2
central nervous system	capillary endothelial cell	524	0.01%	HMOX2	1.409416199	0.19427162	2
central nervous system	capillary endothelial cell	524	0.32%	CFDP1	1.661034827	0.302144337	51
central nervous system	capillary endothelial cell	524	0.32%	SMG6	1.614505394	0.282196464	51
central nervous system	capillary endothelial cell	524	0.09%	ZBTB4	1.540126419	0.250309071	15
central nervous system	capillary endothelial cell	524		HOXB3
central nervous system	capillary endothelial cell	524		RP11-81K2.1
central nervous system	capillary endothelial cell	524	0.03%	MRC2	1.575649834	0.265538497	5
central nervous system	capillary endothelial cell	524	0.04%	TBC1D16	1.485543887	0.226908713	6
central nervous system	capillary endothelial cell	524	0.41%	RNF213	1.65362215	0.29896641	64
central nervous system	capillary endothelial cell	524	0.01%	CACNA1A	2.282459736	0.568558609	2
central nervous system	capillary endothelial cell	524		SUGP1
central nervous system	capillary endothelial cell	524		B9D2
central nervous system	capillary endothelial cell	524		TMEM91
central nervous system	capillary endothelial cell	524	0.01%	SLC24A3	1.503870845	0.234765757	1
central nervous system	capillary endothelial cell	524	0.27%	ZMYND8	1.623625801	0.286106521	42
central nervous system	capillary endothelial cell	524	0.15%	RUNX1	1.946440379	0.424502021	24
central nervous system	endothelial cell of artery	134	0.02%	PRDM16	1.670671145	0.306275573	3
central nervous system	endothelial cell of artery	134	0.14%	CAMTA1	1.794944416	0.359553407	22
central nervous system	endothelial cell of artery	134	0.01%	TMEM51	1.489635944	0.22866304	2
central nervous system	endothelial cell of artery	134	0.01%	INPP5B	1.833073378	0.37589987	1
central nervous system	endothelial cell of artery	134	0.40%	MACF1	2.418740893	0.626984406	63
central nervous system	endothelial cell of artery	134		C1orf87
central nervous system	endothelial cell of artery	134	0.05%	TGFBR3	1.803039908	0.363024067	8
central nervous system	endothelial cell of artery	134	0.01%	MEF2D	1.505863667	0.23562011	1
central nervous system	endothelial cell of artery	134	0.18%	RABGAP1L	1.878852187	0.395525939	29
central nervous system	endothelial cell of artery	134	0.20%	PLA2G4A	2.409561896	0.62304923	31
central nervous system	endothelial cell of artery	134	0.01%	KIF26B	1.950873733	0.426402667	1
central nervous system	endothelial cell of artery	134	0.11%	THADA	1.726042959	0.330014308	18
central nervous system	endothelial cell of artery	134	0.01%	ANKRD36C	1.707321644	0.321988197	2
central nervous system	endothelial cell of artery	134	0.04%	ZEB2	1.600839615	0.276337738	7
central nervous system	endothelial cell of artery	134		MYO3B
central nervous system	endothelial cell of artery	134	0.01%	SCARF1	1.574775934	0.265163843	2
central nervous system	endothelial cell of artery	134		ATRIP
central nervous system	endothelial cell of artery	134	0.02%	ITGB5	1.671774546	0.306748617	3
central nervous system	endothelial cell of artery	134	0.01%	ANKDD1B	1.385319948	0.183941192	1
central nervous system	endothelial cell of artery	134	0.01%	SNX24	1.843880177	0.380532908	2
central nervous system	endothelial cell of artery	134		TIGD6
central nervous system	endothelial cell of artery	134		HMGXB3
central nervous system	endothelial cell of artery	134		ASNSD1
central nervous system	endothelial cell of artery	134	0.22%	PHACTR1	2.079660688	0.481615585	35
central nervous system	endothelial cell of artery	134		EHMT2
central nervous system	endothelial cell of artery	134		KCNK5
central nervous system	endothelial cell of artery	134		FHL5
central nervous system	endothelial cell of artery	134	0.09%	REV3L	1.735275014	0.33397223	15
central nervous system	endothelial cell of artery	134	0.01%	SUGCT	1.849650621	0.383006785	1
central nervous system	endothelial cell of artery	134		MLXIPL
central nervous system	endothelial cell of artery	134	0.01%	TSPAN12	1.429418921	0.20284709	1
central nervous system	endothelial cell of artery	134		PTK2B
central nervous system	endothelial cell of artery	134	0.30%	NFIB	2.382604721	0.611492281	47
central nervous system	endothelial cell of artery	134		TJP2
central nervous system	endothelial cell of artery	134		ZNF462
central nervous system	endothelial cell of artery	134	0.01%	ASTN2	1.993718147	0.444770716	1
central nervous system	endothelial cell of artery	134		PLCE1
central nervous system	endothelial cell of artery	134		HPSE2
central nervous system	endothelial cell of artery	134	0.01%	CNNM2	1.828809023	0.374071676	2
central nervous system	endothelial cell of artery	134	0.06%	RBM20	1.759506014	0.344360427	9
central nervous system	endothelial cell of artery	134		HTRA1
central nervous system	endothelial cell of artery	134	0.04%	INPP5A	1.756700834	0.343157803	6
central nervous system	endothelial cell of artery	134		MRGPRE
central nervous system	endothelial cell of artery	134		MPPED2
central nervous system	endothelial cell of artery	134	0.05%	AMBRA1	1.703047276	0.32015571	8
central nervous system	endothelial cell of artery	134		RBM14-RBM4
central nervous system	endothelial cell of artery	134		RBM4
central nervous system	endothelial cell of artery	134	0.09%	YAP1	1.768839645	0.348361896	15
central nervous system	endothelial cell of artery	134		PDZRN4
central nervous system	endothelial cell of artery	134	0.01%	LRP1	2.138349771	0.506776484	1
central nervous system	endothelial cell of artery	134	0.03%	ATP2B1	1.821151352	0.370788717	5
central nervous system	endothelial cell of artery	134	0.06%	NCOR2	1.485682911	0.226968315	9
central nervous system	endothelial cell of artery	134	0.20%	LRCH1	1.942424178	0.422780215	32
central nervous system	endothelial cell of artery	134		DLST
central nervous system	endothelial cell of artery	134	0.01%	IFT43	1.742590785	0.337108612	2
central nervous system	endothelial cell of artery	134		SERPINA1
central nervous system	endothelial cell of artery	134		ABHD17C
central nervous system	endothelial cell of artery	134	0.01%	HMOX2	1.599287271	0.275672225	1
central nervous system	endothelial cell of artery	134	0.07%	CFDP1	1.747316534	0.339134612	11
central nervous system	endothelial cell of artery	134	0.06%	SMG6	1.754365815	0.342156746	9
central nervous system	endothelial cell of artery	134	0.03%	ZBTB4	1.578823566	0.266899124	4
central nervous system	endothelial cell of artery	134		HOXB3
central nervous system	endothelial cell of artery	134		RP11-81K2.1
central nervous system	endothelial cell of artery	134		MRC2
central nervous system	endothelial cell of artery	134	0.01%	TBC1D16	1.534776688	0.24801556	1
central nervous system	endothelial cell of artery	134	0.04%	RNF213	1.728752545	0.331175949	7
central nervous system	endothelial cell of artery	134		CACNA1A
central nervous system	endothelial cell of artery	134		SUGP1
central nervous system	endothelial cell of artery	134		B9D2
central nervous system	endothelial cell of artery	134		TMEM91
central nervous system	endothelial cell of artery	134		SLC24A3
central nervous system	endothelial cell of artery	134	0.04%	ZMYND8	1.808243593	0.365254965	6
central nervous system	endothelial cell of artery	134		RUNX1
central nervous system	differentiation-committed oligodendrocyte precursor	153		PRDM16
central nervous system	differentiation-committed oligodendrocyte precursor	153	0.27%	CAMTA1	1.870345537	0.391879009	43
central nervous system	differentiation-committed oligodendrocyte precursor	153		TMEM51
central nervous system	differentiation-committed oligodendrocyte precursor	153		INPP5B
central nervous system	differentiation-committed oligodendrocyte precursor	153	0.71%	MACF1	2.369509016	0.605877954	112
central nervous system	differentiation-committed oligodendrocyte precursor	153		C1orf87
central nervous system	differentiation-committed oligodendrocyte precursor	153	0.01%	TGFBR3	1.622377872	0.285571515	1
central nervous system	differentiation-committed oligodendrocyte precursor	153	0.01%	MEF2D	1.246638656	0.124486421	1
central nervous system	differentiation-committed oligodendrocyte precursor	153	0.17%	RABGAP1L	1.897645597	0.403582959	27
central nervous system	differentiation-committed oligodendrocyte precursor	153		PLA2G4A
central nervous system	differentiation-committed oligodendrocyte precursor	153	0.07%	KIF26B	1.943997817	0.423454857	11
central nervous system	differentiation-committed oligodendrocyte precursor	153	0.06%	THADA	1.52940517	0.245712709	9
central nervous system	differentiation-committed oligodendrocyte precursor	153	0.15%	ANKRD36C	1.66144993	0.302322298	23
central nervous system	differentiation-committed oligodendrocyte precursor	153	0.34%	ZEB2	2.060264587	0.473300183	54
central nervous system	differentiation-committed oligodendrocyte precursor	153		MYO3B
central nervous system	differentiation-committed oligodendrocyte precursor	153		SCARF1
central nervous system	differentiation-committed oligodendrocyte precursor	153		ATRIP
central nervous system	differentiation-committed oligodendrocyte precursor	153	0.01%	ITGB5	1.7184484	0.326758406	1
central nervous system	differentiation-committed oligodendrocyte precursor	153		ANKDD1B
central nervous system	differentiation-committed oligodendrocyte precursor	153	0.04%	SNX24	1.412219842	0.195473584	6
central nervous system	differentiation-committed oligodendrocyte precursor	153		TIGD6
central nervous system	differentiation-committed oligodendrocyte precursor	153		HMGXB3
central nervous system	differentiation-committed oligodendrocyte precursor	153		ASNSD1
central nervous system	differentiation-committed oligodendrocyte precursor	153	0.16%	PHACTR1	1.966410675	0.433063589	25
central nervous system	differentiation-committed oligodendrocyte precursor	153	0.01%	EHMT2	1.822860956	0.37152165	1
central nervous system	differentiation-committed oligodendrocyte precursor	153		KCNK5
central nervous system	differentiation-committed oligodendrocyte precursor	153		FHL5
central nervous system	differentiation-committed oligodendrocyte precursor	153	0.21%	REV3L	1.92187685	0.413971264	33
[truncated: 1,505 more rows]
