# Supplementary material for: Comprehensive analysis of genetic associations and single-cell expression profiles reveals potential links between migraine and multiple diseases: a phenome-wide association study
Source: Front Neurol. 2024 Feb 7;15:1301208. doi: 10.3389/fneur.2024.1301208 (PMC10879407; doi:10.3389/fneur.2024.1301208)
Supplement: Supplementary file 3 [file Data_Sheet_2.CSV]

id	trait	ncase	year	consortium	sex	population	sample_size	ncontrol	nsnp	ICD10_Code	description	group
ukb-b-3683	Diagnoses - main ICD10: B34.9 Viral infection, unspecified	1038	2018	MRC-IEU	Males and Females	European	463010	461972	9851867	B34.9	Viral infection	infectious diseases
ukb-b-4423	Diagnoses - secondary ICD10: B95.6 Staphylococcus aureus as the cause of diseases classified to other chapters	1716	2018	MRC-IEU	Males and Females	European	463010	461294	9851867	B95.6	Staphylococcus infections	infectious diseases
ukb-b-8877	Diagnoses - secondary ICD10: B96.2 Escherichia coli [E. coli] as the cause of diseases classified to other chapters	1551	2018	MRC-IEU	Males and Females	European	463010	461459	9851867	B96.2	E. coli	infectious diseases
ukb-b-20513	Diagnoses - secondary ICD10: B96.8 Other specified bacterial agents as the cause of diseases classified to other chapters	4564	2018	MRC-IEU	Males and Females	European	463010	458446	9851867	B96.8	Bacterial infection NOS	infectious diseases
ukb-b-15775	Type of cancer: ICD10: C18.7 Sigmoid colon	1241	2018	MRC-IEU	Males and Females	European	463010	461769	9851867	C18.7	Colon cancer	neoplasms
ukb-b-19425	Diagnoses - main ICD10: C20 Malignant neoplasm of rectum	1085	2018	MRC-IEU	Males and Females	European	463010	461925	9851867	C20 M	Malignant neoplasm of rectum, rectosigmoid junction, and anus	neoplasms
ukb-b-1251	Type of cancer: ICD10: C20 Malignant neoplasm of rectum	1470	2018	MRC-IEU	Males and Females	European	463010	461540	9851867	C20 M	Malignant neoplasm of rectum, rectosigmoid junction, and anus	neoplasms
ukb-b-18798	Type of cancer: ICD10: C34.1 Upper lobe, bronchus or lung	1002	2018	MRC-IEU	Males and Females	European	463010	462008	9851867	C34.1	Cancer of bronchus; lung	neoplasms
ukb-b-2750	Type of cancer: ICD10: C43.7 Malignant melanoma of lower limb, including hip	1058	2018	MRC-IEU	Males and Females	European	463010	461952	9851867	C43.7	Melanomas of skin	neoplasms
ukb-b-10248	Type of cancer: ICD10: C44.3 Skin of other and unspecified parts of face	6034	2018	MRC-IEU	Males and Females	European	463010	456976	9851867	C44.3	Other non-epithelial cancer of skin	neoplasms
ukb-b-4141	Diagnoses - main ICD10: C44.3 Skin of other and unspecified parts of face	3824	2018	MRC-IEU	Males and Females	European	463010	459186	9851867	C44.3	Other non-epithelial cancer of skin	neoplasms
ukb-b-17174	Type of cancer: ICD10: C44.4 Skin of scalp and neck	1225	2018	MRC-IEU	Males and Females	European	463010	461785	9851867	C44.4	Other non-epithelial cancer of skin	neoplasms
ukb-b-15685	Type of cancer: ICD10: C44.5 Skin of trunk	2605	2018	MRC-IEU	Males and Females	European	463010	460405	9851867	C44.5	Other non-epithelial cancer of skin	neoplasms
ukb-b-3145	Diagnoses - main ICD10: C44.5 Skin of trunk	1185	2018	MRC-IEU	Males and Females	European	463010	461825	9851867	C44.5	Other non-epithelial cancer of skin	neoplasms
ukb-b-19078	Type of cancer: ICD10: C44.6 Skin of upper limb, including shoulder	1375	2018	MRC-IEU	Males and Females	European	463010	461635	9851867	C44.6	Other non-epithelial cancer of skin	neoplasms
ukb-b-6994	Type of cancer: ICD10: C44.7 Skin of lower limb, including hip	1067	2018	MRC-IEU	Males and Females	European	463010	461943	9851867	C44.7	Other non-epithelial cancer of skin	neoplasms
ukb-b-8416	Type of cancer: ICD10: C44.9 Malignant neoplasm of skin, unspecified	3372	2018	MRC-IEU	Males and Females	European	463010	459638	9851867	C44.9	Other non-epithelial cancer of skin	neoplasms
ukb-b-6352	Type of cancer: ICD10: C50.4 Upper-outer quadrant of breast	3340	2018	MRC-IEU	Males and Females	European	463010	459670	9851867	C50.4	Malignant neoplasm of female breast	neoplasms
ukb-b-12115	Diagnoses - main ICD10: C50.4 Upper-outer quadrant of breast	1445	2018	MRC-IEU	Males and Females	European	463010	461565	9851867	C50.4	Malignant neoplasm of female breast	neoplasms
ukb-b-9107	Diagnoses - secondary ICD10: C50.9 Breast, unspecified	1372	2018	MRC-IEU	Males and Females	European	463010	461638	9851867	C50.9	Malignant neoplasm of female breast	neoplasms
ukb-b-19041	Type of cancer: ICD10: C50.9 Breast, unspecified	6192	2018	MRC-IEU	Males and Females	European	463010	456818	9851867	C50.9	Malignant neoplasm of female breast	neoplasms
ukb-b-2307	Diagnoses - main ICD10: C50.9 Breast, unspecified	6277	2018	MRC-IEU	Males and Females	European	463010	456733	9851867	C50.9	Malignant neoplasm of female breast	neoplasms
ukb-b-14956	Type of cancer: ICD10: C54.1 Endometrium	1494	2018	MRC-IEU	Males and Females	European	463010	461516	9851867	C54.1	Malignant neoplasm of uterus	neoplasms
ukb-b-18157	Type of cancer: ICD10: C56 Malignant neoplasm of ovary	1087	2018	MRC-IEU	Males and Females	European	463010	461923	9851867	C56 M	Malignant neoplasm of ovary	neoplasms
ukb-b-18843	Diagnoses - secondary ICD10: C61 Malignant neoplasm of prostate	1309	2018	MRC-IEU	Males and Females	European	463010	461701	9851867	C61 M	Cancer of prostate	neoplasms
ukb-b-1392	Type of cancer: ICD10: C61 Malignant neoplasm of prostate	7847	2018	MRC-IEU	Males and Females	European	463010	455163	9851867	C61 M	Cancer of prostate	neoplasms
ukb-b-2160	Diagnoses - main ICD10: C61 Malignant neoplasm of prostate	3436	2018	MRC-IEU	Males and Females	European	463010	459574	9851867	C61 M	Cancer of prostate	neoplasms
ukb-b-1316	Type of cancer: ICD10: C64 Malignant neoplasm of kidney, except renal pelvis	1114	2018	MRC-IEU	Males and Females	European	463010	461896	9851867	C64 M	Malignant neoplasm of kidney, except pelvis	neoplasms
ukb-b-5421	Diagnoses - main ICD10: C67.9 Bladder, unspecified	1380	2018	MRC-IEU	Males and Females	European	463010	461630	9851867	C67.9	Malignant neoplasm of bladder	neoplasms
ukb-b-1702	Diagnoses - secondary ICD10: C77.3 Axillary and upper limb lymph nodes	1580	2018	MRC-IEU	Males and Females	European	463010	461430	9851867	C77.3	Secondary malignancy of lymph nodes	neoplasms
ukb-b-16713	Diagnoses - secondary ICD10: C78.7 Secondary malignant neoplasm of liver	1139	2018	MRC-IEU	Males and Females	European	463010	461871	9851867	C78.7	Secondary malignant neoplasm of liver	neoplasms
ukb-b-4674	Type of cancer: ICD10: D05.1 Intraductal carcinoma in situ	1917	2018	MRC-IEU	Males and Females	European	463010	461093	9851867	D05.1	Breast cancer [female]	neoplasms
ukb-b-918	Type of cancer: ICD10: D06.9 Cervix, unspecified	3175	2018	MRC-IEU	Males and Females	European	463010	459835	9851867	D06.9	Cervical intraepithelial neoplasia [CIN] [Cervical dysplasia]	neoplasms
ukb-b-10623	Diagnoses - main ICD10: D12.5 Sigmoid colon	2447	2018	MRC-IEU	Males and Females	European	463010	460563	9851867	D12.5	Benign neoplasm of colon	neoplasms
ukb-b-1147	Diagnoses - secondary ICD10: D12.5 Sigmoid colon	1016	2018	MRC-IEU	Males and Females	European	463010	461994	9851867	D12.5	Benign neoplasm of colon	neoplasms
ukb-b-19266	Diagnoses - main ICD10: D12.6 Colon, unspecified	1870	2018	MRC-IEU	Males and Females	European	463010	461140	9851867	D12.6	Benign neoplasm of colon	neoplasms
ukb-b-9321	Diagnoses - main ICD10: D12.8 Rectum	1509	2018	MRC-IEU	Males and Females	European	463010	461501	9851867	D12.8	Benign neoplasm of colon	neoplasms
ukb-b-2561	Diagnoses - main ICD10: D17.1 Benign lipomatous neoplasm of skin and subcutaneous tissue of trunk	2006	2018	MRC-IEU	Males and Females	European	463010	461004	9851867	D17.1	Lipoma of skin and subcutaneous tissue	neoplasms
ukb-b-212	Diagnoses - main ICD10: D17.2 Benign lipomatous neoplasm of skin and subcutaneous tissue of limbs	1514	2018	MRC-IEU	Males and Females	European	463010	461496	9851867	D17.2	Lipoma of skin and subcutaneous tissue	neoplasms
ukb-b-3596	Diagnoses - main ICD10: D22.3 Melanocytic naevi of other and unspecified parts of face	1472	2018	MRC-IEU	Males and Females	European	463010	461538	9851867	D22.3	Benign neoplasm of unspecified sites	neoplasms
ukb-b-3596	Diagnoses - main ICD10: D22.3 Melanocytic naevi of other and unspecified parts of face	1472	2018	MRC-IEU	Males and Females	European	463010	461538	9851867	D22.3	Benign neoplasm of skin	neoplasms
ukb-b-8549	Diagnoses - main ICD10: D24 Benign neoplasm of breast	1244	2018	MRC-IEU	Males and Females	European	463010	461766	9851867	D24 B	Benign neoplasm of breast	genitourinary
ukb-b-9536	Diagnoses - main ICD10: D25.9 Leiomyoma of uterus, unspecified	5393	2018	MRC-IEU	Males and Females	European	463010	457617	9851867	D25.9	Uterine leiomyoma	neoplasms
ukb-b-6528	Diagnoses - secondary ICD10: D25.9 Leiomyoma of uterus, unspecified	3024	2018	MRC-IEU	Males and Females	European	463010	459986	9851867	D25.9	Uterine leiomyoma	neoplasms
ukb-b-7844	Diagnoses - secondary ICD10: D50.9 Iron deficiency anaemia, unspecified	1869	2018	MRC-IEU	Males and Females	European	463010	461141	9851867	D50.9	Iron deficiency anemias, unspecified or not due to blood loss	hematopoietic
ukb-b-3355	Diagnoses - main ICD10: D50.9 Iron deficiency anaemia, unspecified	2066	2018	MRC-IEU	Males and Females	European	463010	460944	9851867	D50.9	Iron deficiency anemias, unspecified or not due to blood loss	hematopoietic
ukb-b-14765	Diagnoses - main ICD10: D64.9 Anaemia, unspecified	3709	2018	MRC-IEU	Males and Females	European	463010	459301	9851867	D64.9	Other anemias	hematopoietic
ukb-b-15790	Diagnoses - secondary ICD10: D64.9 Anaemia, unspecified	5264	2018	MRC-IEU	Males and Females	European	463010	457746	9851867	D64.9	Other anemias	hematopoietic
ukb-b-3229	Diagnoses - secondary ICD10: D70 Agranulocytosis	1108	2018	MRC-IEU	Males and Females	European	463010	461902	9851867	D70 A	Neutropenia	hematopoietic
ukb-b-4226	Diagnoses - secondary ICD10: E03.9 Hypothyroidism, unspecified	9674	2018	MRC-IEU	Males and Females	European	463010	453336	9851867	E03.9	Hypothyroidism NOS	endocrine/metabolic
ukb-b-10694	Diagnoses - secondary ICD10: E10.9 Without complications	2076	2018	MRC-IEU	Males and Females	European	463010	460934	9851867	E10.9	Type 1 diabetes	endocrine/metabolic
ukb-b-970	Diagnoses - secondary ICD10: E11.9 Without complications	12045	2018	MRC-IEU	Males and Females	European	463010	450965	9851867	E11.9	Type 2 diabetes	endocrine/metabolic
ukb-b-17532	Diagnoses - secondary ICD10: E14.9 Without complications	1305	2018	MRC-IEU	Males and Females	European	463010	461705	9851867	E14.9	Type 2 diabetes	endocrine/metabolic
ukb-b-15541	Diagnoses - secondary ICD10: E66.9 Obesity, unspecified	4688	2018	MRC-IEU	Males and Females	European	463010	458322	9851867	E66.9	Obesity	endocrine/metabolic
ukb-b-12651	Diagnoses - secondary ICD10: E78.0 Pure hypercholesterolaemia	22622	2018	MRC-IEU	Males and Females	European	463010	440388	9851867	E78.0	Hypercholesterolemia	endocrine/metabolic
ukb-b-17462	Diagnoses - secondary ICD10: E78.5 Hyperlipidaemia, unspecified	3439	2018	MRC-IEU	Males and Females	European	463010	459571	9851867	E78.5	Hyperlipidemia	endocrine/metabolic
ukb-b-16319	Diagnoses - secondary ICD10: E86 Volume depletion	1149	2018	MRC-IEU	Males and Females	European	463010	461861	9851867	E86 V	Hypovolemia	endocrine/metabolic
ukb-b-1176	Diagnoses - secondary ICD10: F10.0 Acute intoxication	1204	2018	MRC-IEU	Males and Females	European	463010	461806	9851867	F10.0	Alcohol-related disorders	mental disorders
ukb-b-16056	Diagnoses - secondary ICD10: F10.1 Harmful use	1802	2018	MRC-IEU	Males and Females	European	463010	461208	9851867	F10.1	Alcohol-related disorders	mental disorders
ukb-b-19651	Diagnoses - secondary ICD10: F10.2 Dependence syndrome	1290	2018	MRC-IEU	Males and Females	European	463010	461720	9851867	F10.2	Alcohol-related disorders	mental disorders
ukb-b-2964	Diagnoses - secondary ICD10: F17.1 Harmful use	1483	2018	MRC-IEU	Males and Females	European	463010	461527	9851867	F17.1	Tobacco use disorder	mental disorders
ukb-b-11311	Diagnoses - secondary ICD10: F41.9 Anxiety disorder, unspecified	1523	2018	MRC-IEU	Males and Females	European	463010	461487	9851867	F41.9	Anxiety disorder	mental disorders
ukb-b-1600	Diagnoses - secondary ICD10: G40.9 Epilepsy, unspecified	2326	2018	MRC-IEU	Males and Females	European	463010	460684	9851867	G40.9	Epilepsy, recurrent seizures, convulsions	neurological
ukb-b-13190	Diagnoses - main ICD10: G43.9 Migraine, unspecified	1001	2018	MRC-IEU	Males and Females	European	463010	462009	9851867	G43.9	Migraine	neurological
ukb-b-13391	Diagnoses - main ICD10: G45.9 Transient cerebral ischaemic attack, unspecified	1364	2018	MRC-IEU	Males and Females	European	463010	461646	9851867	G45.9	Transient cerebral ischemia	circulatory system
ukb-b-16781	Diagnoses - main ICD10: G47.3 Sleep apnoea	2320	2018	MRC-IEU	Males and Females	European	463010	460690	9851867	G47.3	Sleep apnea	neurological
ukb-b-7853	Diagnoses - secondary ICD10: G47.3 Sleep apnoea	1385	2018	MRC-IEU	Males and Females	European	463010	461625	9851867	G47.3	Sleep apnea	neurological
ukb-b-1220	Diagnoses - secondary ICD10: G55.1 Nerve root and plexus compressions in intervertebral disk disorders	2298	2018	MRC-IEU	Males and Females	European	463010	460712	9851867	G55.1	Other and unspecified disc disorder	musculoskeletal
ukb-b-3965	Diagnoses - main ICD10: G56.0 Carpal tunnel syndrome	8289	2018	MRC-IEU	Males and Females	European	463010	454721	9851867	G56.0	Other peripheral nerve disorders	neurological
ukb-b-4637	Diagnoses - main ICD10: H00.1 Chalazion	1551	2018	MRC-IEU	Males and Females	European	463010	461459	9851867	H00.1	Inflammation of eyelids	sense organs
ukb-b-9565	Diagnoses - main ICD10: H02.8 Other specified disorders of eyelid	1739	2018	MRC-IEU	Males and Females	European	463010	461271	9851867	H02.8	Other disorders of eyelids	sense organs
ukb-b-2285	Diagnoses - main ICD10: H25.0 Senile incipient cataract	1061	2018	MRC-IEU	Males and Females	European	463010	461949	9851867	H25.0	Senile cataract	sense organs
ukb-b-3095	Diagnoses - main ICD10: H25.1 Senile nuclear cataract	1960	2018	MRC-IEU	Males and Females	European	463010	461050	9851867	H25.1	Senile cataract	sense organs
ukb-b-12397	Diagnoses - main ICD10: H26.9 Cataract, unspecified	8890	2018	MRC-IEU	Males and Females	European	463010	454120	9851867	H26.9	Cataract	sense organs
ukb-b-12493	Diagnoses - secondary ICD10: I10 Essential (primary) hypertension	54358	2018	MRC-IEU	Males and Females	European	463010	408652	9851867	I10 E	Essential hypertension	circulatory system
ukb-b-19955	Diagnoses - secondary ICD10: I12.0 Hypertensive renal disease with renal failure	1146	2018	MRC-IEU	Males and Females	European	463010	461864	9851867	I12.0	Hypertensive chronic kidney disease	circulatory system
ukb-b-12047	Diagnoses - main ICD10: I20.0 Unstable angina	3700	2018	MRC-IEU	Males and Females	European	463010	459310	9851867	I20.0	Unstable angina (intermediate coronary syndrome)	circulatory system
ukb-b-10756	Diagnoses - secondary ICD10: I20.0 Unstable angina	1543	2018	MRC-IEU	Males and Females	European	463010	461467	9851867	I20.0	Unstable angina (intermediate coronary syndrome)	circulatory system
ukb-b-15686	Diagnoses - secondary ICD10: I20.9 Angina pectoris, unspecified	10083	2018	MRC-IEU	Males and Females	European	463010	452927	9851867	I20.9	Angina pectoris	circulatory system
ukb-b-14206	Diagnoses - main ICD10: I20.9 Angina pectoris, unspecified	4256	2018	MRC-IEU	Males and Females	European	463010	458754	9851867	I20.9	Angina pectoris	circulatory system
ukb-b-453	Diagnoses - main ICD10: I21.0 Acute transmural myocardial infarction of anterior wall	1294	2018	MRC-IEU	Males and Females	European	463010	461716	9851867	I21.0	Myocardial infarction	circulatory system
ukb-b-5126	Diagnoses - main ICD10: I21.1 Acute transmural myocardial infarction of inferior wall	1673	2018	MRC-IEU	Males and Females	European	463010	461337	9851867	I21.1	Myocardial infarction	circulatory system
ukb-b-3469	Diagnoses - main ICD10: I21.9 Acute myocardial infarction, unspecified	2321	2018	MRC-IEU	Males and Females	European	463010	460689	9851867	I21.9	Myocardial infarction	circulatory system
ukb-b-1668	Diagnoses - main ICD10: I25.1 Atherosclerotic heart disease	12171	2018	MRC-IEU	Males and Females	European	463010	450839	9851867	I25.1	Coronary atherosclerosis	circulatory system
ukb-b-7436	Diagnoses - secondary ICD10: I25.1 Atherosclerotic heart disease	5771	2018	MRC-IEU	Males and Females	European	463010	457239	9851867	I25.1	Coronary atherosclerosis	circulatory system
ukb-b-16662	Diagnoses - secondary ICD10: I25.2 Old myocardial infarction	3340	2018	MRC-IEU	Males and Females	European	463010	459670	9851867	I25.2	Myocardial infarction	circulatory system
ukb-b-16606	Diagnoses - secondary ICD10: I25.8 Other forms of chronic ischaemic heart disease	5738	2018	MRC-IEU	Males and Females	European	463010	457272	9851867	I25.8	Other chronic ischemic heart disease, unspecified	circulatory system
ukb-b-8184	Diagnoses - secondary ICD10: I25.9 Chronic ischaemic heart disease, unspecified	5861	2018	MRC-IEU	Males and Females	European	463010	457149	9851867	I25.9	Other chronic ischemic heart disease, unspecified	circulatory system
ukb-b-3983	Diagnoses - main ICD10: I25.9 Chronic ischaemic heart disease, unspecified	1195	2018	MRC-IEU	Males and Females	European	463010	461815	9851867	I25.9	Other chronic ischemic heart disease, unspecified	circulatory system
ukb-b-18366	Diagnoses - main ICD10: I26.9 Pulmonary embolism without mention of acute cor pulmonale	1846	2018	MRC-IEU	Males and Females	European	463010	461164	9851867	I26.9	Pulmonary heart disease	circulatory system
ukb-b-13525	Diagnoses - secondary ICD10: I34.0 Mitral (valve) insufficiency	1021	2018	MRC-IEU	Males and Females	European	463010	461989	9851867	I34.0	Mitral valve disease	circulatory system
ukb-b-13525	Diagnoses - secondary ICD10: I34.0 Mitral (valve) insufficiency	1021	2018	MRC-IEU	Males and Females	European	463010	461989	9851867	I34.0	Nonrheumatic mitral valve disorders	circulatory system
ukb-b-11748	Diagnoses - main ICD10: I47.1 Supraventricular tachycardia	1306	2018	MRC-IEU	Males and Females	European	463010	461704	9851867	I47.1	Paroxysmal supraventricular tachycardia	circulatory system
ukb-b-6217	Diagnoses - secondary ICD10: I48 Atrial fibrillation and flutter	6900	2018	MRC-IEU	Males and Females	European	463010	456110	9851867	I48 A	Atrial fibrillation and flutter	circulatory system
ukb-b-964	Diagnoses - main ICD10: I48 Atrial fibrillation and flutter	5669	2018	MRC-IEU	Males and Females	European	463010	457341	9851867	I48 A	Atrial fibrillation and flutter	circulatory system
ukb-b-10555	Diagnoses - secondary ICD10: I50.1 Left ventricular failure	2046	2018	MRC-IEU	Males and Females	European	463010	460964	9851867	I50.1	Heart failure NOS	circulatory system
ukb-b-16292	Diagnoses - secondary ICD10: I51.7 Cardiomegaly	1326	2018	MRC-IEU	Males and Females	European	463010	461684	9851867	I51.7	Cardiomegaly	circulatory system
ukb-b-19350	Diagnoses - main ICD10: I63.9 Cerebral infarction, unspecified	1420	2018	MRC-IEU	Males and Females	European	463010	461590	9851867	I63.9	Occlusion of cerebral arteries	circulatory system
ukb-b-4929	Diagnoses - secondary ICD10: I73.9 Peripheral vascular disease, unspecified	1456	2018	MRC-IEU	Males and Females	European	463010	461554	9851867	I73.9	Peripheral vascular disease, unspecified	circulatory system
ukb-b-12267	Diagnoses - main ICD10: I80.2 Phlebitis and thrombophlebitis of other deep vessels of lower extremities	1832	2018	MRC-IEU	Males and Females	European	463010	461178	9851867	I80.2	Phlebitis and thrombophlebitis of lower extremities	circulatory system
ukb-b-6720	Diagnoses - main ICD10: I83.9 Varicose veins of lower extremities without ulcer or inflammation	10044	2018	MRC-IEU	Males and Females	European	463010	452966	9851867	I83.9	Varicose veins of lower extremity	circulatory system
ukb-b-14416	Diagnoses - main ICD10: I84.1 Internal haemorrhoids with other complications	1549	2018	MRC-IEU	Males and Females	European	463010	461461	9851867	I84.1	Hemorrhoids	circulatory system
ukb-b-1259	Diagnoses - secondary ICD10: I84.2 Internal haemorrhoids without complication	1229	2018	MRC-IEU	Males and Females	European	463010	461781	9851867	I84.2	Hemorrhoids	circulatory system
ukb-b-17992	Diagnoses - main ICD10: I84.2 Internal haemorrhoids without complication	1461	2018	MRC-IEU	Males and Females	European	463010	461549	9851867	I84.2	Hemorrhoids	circulatory system
ukb-b-1228	Diagnoses - secondary ICD10: I84.6 Residual haemorrhoidal skin tags	1710	2018	MRC-IEU	Males and Females	European	463010	461300	9851867	I84.6	Hemorrhoids	circulatory system
ukb-b-16882	Diagnoses - main ICD10: I84.6 Residual haemorrhoidal skin tags	1309	2018	MRC-IEU	Males and Females	European	463010	461701	9851867	I84.6	Hemorrhoids	circulatory system
ukb-b-7444	Diagnoses - main ICD10: I84.8 Unspecified haemorrhoids with other complications	2321	2018	MRC-IEU	Males and Females	European	463010	460689	9851867	I84.8	Hemorrhoids	circulatory system
ukb-b-4476	Diagnoses - secondary ICD10: I84.9 Unspecified haemorrhoids without complication	4508	2018	MRC-IEU	Males and Females	European	463010	458502	9851867	I84.9	Hemorrhoids	circulatory system
ukb-b-11261	Diagnoses - main ICD10: I84.9 Unspecified haemorrhoids without complication	6198	2018	MRC-IEU	Males and Females	European	463010	456812	9851867	I84.9	Hemorrhoids	circulatory system
ukb-b-8855	Diagnoses - secondary ICD10: I95.9 Hypotension, unspecified	1666	2018	MRC-IEU	Males and Females	European	463010	461344	9851867	I95.9	Hypotension NOS	circulatory system
ukb-b-1761	Diagnoses - secondary ICD10: J18.1 Lobar pneumonia, unspecified	1045	2018	MRC-IEU	Males and Females	European	463010	461965	9851867	J18.1	Pneumococcal pneumonia	respiratory
ukb-b-6576	Diagnoses - main ICD10: J18.1 Lobar pneumonia, unspecified	2359	2018	MRC-IEU	Males and Females	European	463010	460651	9851867	J18.1	Pneumococcal pneumonia	respiratory
ukb-b-15606	Diagnoses - main ICD10: J18.9 Pneumonia, unspecified	1611	2018	MRC-IEU	Males and Females	European	463010	461399	9851867	J18.9	Pneumonia	respiratory
ukb-b-9369	Diagnoses - secondary ICD10: J22 Unspecified acute lower respiratory infection	2514	2018	MRC-IEU	Males and Females	European	463010	460496	9851867	J22 U	Other diseases of respiratory system, NEC	respiratory
ukb-b-8707	Diagnoses - main ICD10: J22 Unspecified acute lower respiratory infection	3135	2018	MRC-IEU	Males and Females	European	463010	459875	9851867	J22 U	Other diseases of respiratory system, NEC	respiratory
ukb-b-7211	Diagnoses - main ICD10: J33.9 Nasal polyp, unspecified	1373	2018	MRC-IEU	Males and Females	European	463010	461637	9851867	J33.9	Nasal polyps	respiratory
ukb-b-3770	Diagnoses - main ICD10: J34.2 Deviated nasal septum	3256	2018	MRC-IEU	Males and Females	European	463010	459754	9851867	J34.2	Septal Deviations/Turbinate Hypertrophy	respiratory
ukb-b-5815	Diagnoses - secondary ICD10: J34.3 Hypertrophy of nasal turbinates	1208	2018	MRC-IEU	Males and Females	European	463010	461802	9851867	J34.3	Septal Deviations/Turbinate Hypertrophy	respiratory
ukb-b-19045	Diagnoses - main ICD10: J34.8 Other specified disorders of nose and nasal sinuses	1567	2018	MRC-IEU	Males and Females	European	463010	461443	9851867	J34.8	Other upper respiratory disease	respiratory
ukb-b-16751	Diagnoses - secondary ICD10: J44.9 Chronic obstructive pulmonary disease, unspecified	3871	2018	MRC-IEU	Males and Females	European	463010	459139	9851867	J44.9	Chronic airway obstruction	respiratory
ukb-b-17219	Diagnoses - secondary ICD10: J45.9 Asthma, unspecified	18988	2018	MRC-IEU	Males and Females	European	463010	444022	9851867	J45.9	Asthma	respiratory
ukb-b-20208	Diagnoses - main ICD10: J45.9 Asthma, unspecified	1877	2018	MRC-IEU	Males and Females	European	463010	461133	9851867	J45.9	Asthma	respiratory
ukb-b-9925	Diagnoses - secondary ICD10: J90 Pleural effusion, not elsewhere classified	2411	2018	MRC-IEU	Males and Females	European	463010	460599	9851867	J90 P	Pleurisy; pleural effusion	respiratory
ukb-b-7534	Diagnoses - main ICD10: K01.1 Impacted teeth	1596	2018	MRC-IEU	Males and Females	European	463010	461414	9851867	K01.1	Disturbances in tooth eruption	digestive
ukb-b-4770	Diagnoses - main ICD10: K02.9 Dental caries, unspecified	1997	2018	MRC-IEU	Males and Females	European	463010	461013	9851867	K02.9	Dental caries	digestive
ukb-b-11771	Diagnoses - main ICD10: K08.3 Retained dental root	1039	2018	MRC-IEU	Males and Females	European	463010	461971	9851867	K08.3	Other diseases of the teeth and supporting structures	digestive
ukb-b-18785	Diagnoses - main ICD10: K13.7 Other and unspecified lesions of oral mucosa	1124	2018	MRC-IEU	Males and Females	European	463010	461886	9851867	K13.7	Diseases of the oral soft tissues, excluding lesions specific for gingiva and tongue	digestive
ukb-b-16209	Diagnoses - secondary ICD10: K20 Oesophagitis	2689	2018	MRC-IEU	Males and Females	European	463010	460321	9851867	K20 O	Esophagitis, GERD and related diseases	digestive
ukb-b-19354	Diagnoses - main ICD10: K20 Oesophagitis	4931	2018	MRC-IEU	Males and Females	European	463010	458079	9851867	K20 O	Esophagitis, GERD and related diseases	digestive
ukb-b-10144	Diagnoses - secondary ICD10: K21.0 Gastro-oesophageal reflux disease with oesophagitis	2241	2018	MRC-IEU	Males and Females	European	463010	460769	9851867	K21.0	Reflux esophagitis	digestive
ukb-b-19886	Diagnoses - secondary ICD10: K21.9 Gastro-oesophageal reflux disease without oesophagitis	4360	2018	MRC-IEU	Males and Females	European	463010	458650	9851867	K21.9	GERD	digestive
ukb-b-1386	Diagnoses - main ICD10: K21.9 Gastro-oesophageal reflux disease without oesophagitis	4651	2018	MRC-IEU	Males and Females	European	463010	458359	9851867	K21.9	GERD	digestive
ukb-b-9368	Diagnoses - secondary ICD10: K22.1 Ulcer of oesophagus	2245	2018	MRC-IEU	Males and Females	European	463010	460765	9851867	K22.1	Ulcer of esophagus	digestive
ukb-b-13731	Diagnoses - main ICD10: K22.1 Ulcer of oesophagus	3251	2018	MRC-IEU	Males and Females	European	463010	459759	9851867	K22.1	Ulcer of esophagus	digestive
ukb-b-4738	Diagnoses - main ICD10: K25.9 Unspecified as acute or chronic, without haemorrhage or perforation	1493	2018	MRC-IEU	Males and Females	European	463010	461517	9851867	K25.9	Gastric ulcer	digestive
ukb-b-12202	Diagnoses - secondary ICD10: K25.9 Unspecified as acute or chronic, without haemorrhage or perforation	1355	2018	MRC-IEU	Males and Females	European	463010	461655	9851867	K25.9	Gastric ulcer	digestive
ukb-b-6616	Diagnoses - secondary ICD10: K26.9 Unspecified as acute or chronic, without haemorrhage or perforation	1031	2018	MRC-IEU	Males and Females	European	463010	461979	9851867	K26.9	Duodenal ulcer	digestive
ukb-b-12191	Diagnoses - secondary ICD10: K29.5 Chronic gastritis, unspecified	1062	2018	MRC-IEU	Males and Females	European	463010	461948	9851867	K29.5	Other specified gastritis	digestive
ukb-b-6716	Diagnoses - main ICD10: K29.5 Chronic gastritis, unspecified	1467	2018	MRC-IEU	Males and Females	European	463010	461543	9851867	K29.5	Other specified gastritis	digestive
ukb-b-18102	Diagnoses - secondary ICD10: K29.6 Other gastritis	1756	2018	MRC-IEU	Males and Females	European	463010	461254	9851867	K29.6	Other specified gastritis	digestive
ukb-b-1306	Diagnoses - main ICD10: K29.6 Other gastritis	1830	2018	MRC-IEU	Males and Females	European	463010	461180	9851867	K29.6	Other specified gastritis	digestive
ukb-b-18822	Diagnoses - main ICD10: K29.7 Gastritis, unspecified	6247	2018	MRC-IEU	Males and Females	European	463010	456763	9851867	K29.7	Gastritis and duodenitis	digestive
ukb-b-15340	Diagnoses - secondary ICD10: K29.7 Gastritis, unspecified	5718	2018	MRC-IEU	Males and Females	European	463010	457292	9851867	K29.7	Gastritis and duodenitis	digestive
ukb-b-20017	Diagnoses - secondary ICD10: K29.8 Duodenitis	4640	2018	MRC-IEU	Males and Females	European	463010	458370	9851867	K29.8	Duodenitis	digestive
ukb-b-12316	Diagnoses - main ICD10: K29.8 Duodenitis	1800	2018	MRC-IEU	Males and Females	European	463010	461210	9851867	K29.8	Duodenitis	digestive
ukb-b-12556	Diagnoses - secondary ICD10: K30 Dyspepsia	2024	2018	MRC-IEU	Males and Females	European	463010	460986	9851867	K30 D	Abdominal pain	symptoms
ukb-b-14814	Diagnoses - main ICD10: K30 Dyspepsia	7662	2018	MRC-IEU	Males and Females	European	463010	455348	9851867	K30 D	Abdominal pain	symptoms
ukb-b-3027	Diagnoses - secondary ICD10: K31.7 Polyp of stomach and duodenum	1233	2018	MRC-IEU	Males and Females	European	463010	461777	9851867	K31.7	Benign neoplasm of other parts of digestive system	neoplasms
ukb-b-7330	Diagnoses - main ICD10: K31.7 Polyp of stomach and duodenum	1053	2018	MRC-IEU	Males and Females	European	463010	461957	9851867	K31.7	Benign neoplasm of other parts of digestive system	neoplasms
ukb-b-2973	Diagnoses - secondary ICD10: K31.8 Other specified diseases of stomach and duodenum	1247	2018	MRC-IEU	Males and Females	European	463010	461763	9851867	K31.8	Other disorders of stomach and duodenum	digestive
ukb-b-686	Diagnoses - main ICD10: K35.9 Acute appendicitis, unspecified	1568	2018	MRC-IEU	Males and Females	European	463010	461442	9851867	K35.9	Acute appendicitis	digestive
ukb-b-11369	Diagnoses - main ICD10: K40.2 Bilateral inguinal hernia, without obstruction or gangrene	1125	2018	MRC-IEU	Males and Females	European	463010	461885	9851867	K40.2	Inguinal hernia	digestive
ukb-b-5369	Diagnoses - main ICD10: K40.9 Unilateral or unspecified inguinal hernia, without obstruction or gangrene	11789	2018	MRC-IEU	Males and Females	European	463010	451221	9851867	K40.9	Inguinal hernia	digestive
ukb-b-14541	Diagnoses - main ICD10: K42.9 Umbilical hernia without obstruction or gangrene	2315	2018	MRC-IEU	Males and Females	European	463010	460695	9851867	K42.9	Umbilical hernia	digestive
ukb-b-677	Diagnoses - main ICD10: K43.9 Ventral hernia without obstruction or gangrene	2188	2018	MRC-IEU	Males and Females	European	463010	460822	9851867	K43.9	Ventral hernia	digestive
ukb-b-677	Diagnoses - main ICD10: K43.9 Ventral hernia without obstruction or gangrene	2188	2018	MRC-IEU	Males and Females	European	463010	460822	9851867	K43.9	Abdominal hernia	digestive
ukb-b-8848	Diagnoses - main ICD10: K44.9 Diaphragmatic hernia without obstruction or gangrene	8072	2018	MRC-IEU	Males and Females	European	463010	454938	9851867	K44.9	Diaphragmatic hernia	digestive
ukb-b-3672	Diagnoses - secondary ICD10: K44.9 Diaphragmatic hernia without obstruction or gangrene	14326	2018	MRC-IEU	Males and Females	European	463010	448684	9851867	K44.9	Diaphragmatic hernia	digestive
ukb-b-7421	Diagnoses - secondary ICD10: K51.9 Ulcerative colitis, unspecified	1268	2018	MRC-IEU	Males and Females	European	463010	461742	9851867	K51.9	Ulcerative colitis	digestive
ukb-b-19386	Diagnoses - main ICD10: K51.9 Ulcerative colitis, unspecified	1987	2018	MRC-IEU	Males and Females	European	463010	461023	9851867	K51.9	Ulcerative colitis	digestive
ukb-b-4824	Diagnoses - secondary ICD10: K52.9 Non-infective gastro-enteritis and colitis, unspecified	5703	2018	MRC-IEU	Males and Females	European	463010	457307	9851867	K52.9	Noninfectious gastroenteritis	digestive
ukb-b-20189	Diagnoses - main ICD10: K52.9 Non-infective gastro-enteritis and colitis, unspecified	9463	2018	MRC-IEU	Males and Females	European	463010	453547	9851867	K52.9	Noninfectious gastroenteritis	digestive
ukb-b-9797	Diagnoses - main ICD10: K56.6 Other and unspecified intestinal obstruction	1006	2018	MRC-IEU	Males and Females	European	463010	462004	9851867	K56.6	Other intestinal obstruction	digestive
ukb-b-13392	Diagnoses - secondary ICD10: K57.3 Diverticular disease of large intestine without perforation or abscess	7137	2018	MRC-IEU	Males and Females	European	463010	455873	9851867	K57.3	Diverticulosis	digestive
ukb-b-10859	Diagnoses - main ICD10: K57.3 Diverticular disease of large intestine without perforation or abscess	8429	2018	MRC-IEU	Males and Females	European	463010	454581	9851867	K57.3	Diverticulosis	digestive
ukb-b-7166	Diagnoses - main ICD10: K57.9 Diverticular disease of intestine, part unspecified, without perforation or abscess	2345	2018	MRC-IEU	Males and Females	European	463010	460665	9851867	K57.9	Diverticulosis	digestive
ukb-b-14429	Diagnoses - secondary ICD10: K57.9 Diverticular disease of intestine, part unspecified, without perforation or abscess	2622	2018	MRC-IEU	Males and Females	European	463010	460388	9851867	K57.9	Diverticulosis	digestive
ukb-b-707	Diagnoses - secondary ICD10: K58.9 Irritable bowel syndrome without diarrhoea	2760	2018	MRC-IEU	Males and Females	European	463010	460250	9851867	K58.9	Irritable Bowel Syndrome	digestive
ukb-b-17961	Diagnoses - main ICD10: K58.9 Irritable bowel syndrome without diarrhoea	1047	2018	MRC-IEU	Males and Females	European	463010	461963	9851867	K58.9	Irritable Bowel Syndrome	digestive
ukb-b-11274	Diagnoses - main ICD10: K60.2 Anal fissure, unspecified	1093	2018	MRC-IEU	Males and Females	European	463010	461917	9851867	K60.2	Anal and rectal conditions	digestive
ukb-b-6721	Diagnoses - main ICD10: K60.3 Anal fistula	1003	2018	MRC-IEU	Males and Females	European	463010	462007	9851867	K60.3	Anal and rectal conditions	digestive
ukb-b-5018	Diagnoses - main ICD10: K61.0 Anal abscess	1034	2018	MRC-IEU	Males and Females	European	463010	461976	9851867	K61.0	Anal and rectal conditions	digestive
ukb-b-19805	Diagnoses - main ICD10: K62.1 Rectal polyp	2800	2018	MRC-IEU	Males and Females	European	463010	460210	9851867	K62.1	Anal and rectal polyp	digestive
ukb-b-8348	Diagnoses - secondary ICD10: K62.1 Rectal polyp	1837	2018	MRC-IEU	Males and Females	European	463010	461173	9851867	K62.1	Anal and rectal polyp	digestive
ukb-b-6824	Diagnoses - secondary ICD10: K62.5 Haemorrhage of anus and rectum	3642	2018	MRC-IEU	Males and Females	European	463010	459368	9851867	K62.5	Hemorrhage of rectum and anus	digestive
ukb-b-11582	Diagnoses - main ICD10: K62.5 Haemorrhage of anus and rectum	9579	2018	MRC-IEU	Males and Females	European	463010	453431	9851867	K62.5	Hemorrhage of rectum and anus	digestive
ukb-b-13464	Diagnoses - main ICD10: K62.8 Other specified diseases of anus and rectum	1406	2018	MRC-IEU	Males and Females	European	463010	461604	9851867	K62.8	Anal and rectal conditions	digestive
ukb-b-1968	Diagnoses - main ICD10: K63.5 Polyp of colon	4779	2018	MRC-IEU	Males and Females	European	463010	458231	9851867	K63.5	Benign neoplasm of colon	neoplasms
ukb-b-17845	Diagnoses - secondary ICD10: K63.5 Polyp of colon	2437	2018	MRC-IEU	Males and Females	European	463010	460573	9851867	K63.5	Benign neoplasm of colon	neoplasms
ukb-b-11675	Diagnoses - secondary ICD10: K66.0 Peritoneal adhesions	1457	2018	MRC-IEU	Males and Females	European	463010	461553	9851867	K66.0	Peritoneal adhesions (postoperative) (postinfection)	digestive
ukb-b-10362	Diagnoses - main ICD10: K80.0 Calculus of gallbladder with acute cholecystitis	1100	2018	MRC-IEU	Males and Females	European	463010	461910	9851867	K80.0	Cholelithiasis with acute cholecystitis	digestive
ukb-b-8988	Diagnoses - main ICD10: K80.1 Calculus of gallbladder with other cholecystitis	3932	2018	MRC-IEU	Males and Females	European	463010	459078	9851867	K80.1	Cholelithiasis with other cholecystitis	digestive
ukb-b-4303	Diagnoses - secondary ICD10: K80.2 Calculus of gallbladder without cholecystitis	2091	2018	MRC-IEU	Males and Females	European	463010	460919	9851867	K80.2	Cholelithiasis	digestive
ukb-b-11020	Diagnoses - main ICD10: K80.2 Calculus of gallbladder without cholecystitis	5766	2018	MRC-IEU	Males and Females	European	463010	457244	9851867	K80.2	Cholelithiasis	digestive
ukb-b-8268	Diagnoses - main ICD10: K80.5 Calculus of bile duct without cholangitis or cholecystitis	1706	2018	MRC-IEU	Males and Females	European	463010	461304	9851867	K80.5	Calculus of bile duct	digestive
ukb-b-19388	Diagnoses - main ICD10: K85 Acute pancreatitis	1215	2018	MRC-IEU	Males and Females	European	463010	461795	9851867	K85 A	Acute pancreatitis	digestive
ukb-b-1853	Diagnoses - main ICD10: K92.0 Haematemesis	1065	2018	MRC-IEU	Males and Females	European	463010	461945	9851867	K92.0	Hematemesis	digestive
ukb-b-5590	Diagnoses - main ICD10: K92.1 Melaena	1318	2018	MRC-IEU	Males and Females	European	463010	461692	9851867	K92.1	Blood in stool	digestive
ukb-b-14999	Diagnoses - main ICD10: K92.2 Gastro-intestinal haemorrhage, unspecified	1449	2018	MRC-IEU	Males and Females	European	463010	461561	9851867	K92.2	Hemorrhage of gastrointestinal tract	digestive
ukb-b-11908	Diagnoses - main ICD10: L03.1 Cellulitis of other parts of limb	3360	2018	MRC-IEU	Males and Females	European	463010	459650	9851867	L03.1	Cellulitis and abscess of arm/hand	dermatologic
ukb-b-11908	Diagnoses - main ICD10: L03.1 Cellulitis of other parts of limb	3360	2018	MRC-IEU	Males and Females	European	463010	459650	9851867	L03.1	Cellulitis and abscess of foot, toe	dermatologic
ukb-b-11908	Diagnoses - main ICD10: L03.1 Cellulitis of other parts of limb	3360	2018	MRC-IEU	Males and Females	European	463010	459650	9851867	L03.1	Cellulitis and abscess of leg, except foot	dermatologic
ukb-b-5251	Diagnoses - secondary ICD10: L03.1 Cellulitis of other parts of limb	1195	2018	MRC-IEU	Males and Females	European	463010	461815	9851867	L03.1	Cellulitis and abscess of arm/hand	dermatologic
ukb-b-5251	Diagnoses - secondary ICD10: L03.1 Cellulitis of other parts of limb	1195	2018	MRC-IEU	Males and Females	European	463010	461815	9851867	L03.1	Cellulitis and abscess of foot, toe	dermatologic
ukb-b-5251	Diagnoses - secondary ICD10: L03.1 Cellulitis of other parts of limb	1195	2018	MRC-IEU	Males and Females	European	463010	461815	9851867	L03.1	Cellulitis and abscess of leg, except foot	dermatologic
ukb-b-15003	Diagnoses - main ICD10: L72.0 Epidermal cyst	1863	2018	MRC-IEU	Males and Females	European	463010	461147	9851867	L72.0	Sebaceous cyst	dermatologic
ukb-b-14436	Diagnoses - main ICD10: L72.9 Follicular cyst of skin and subcutaneous tissue, unspecified	1001	2018	MRC-IEU	Males and Females	European	463010	462009	9851867	L72.9	Sebaceous cyst	dermatologic
ukb-b-501	Diagnoses - main ICD10: L82 Seborrhoeic keratosis	1957	2018	MRC-IEU	Males and Females	European	463010	461053	9851867	L82 S	Seborrheic keratosis	dermatologic
ukb-b-11403	Diagnoses - main ICD10: L90.5 Scar conditions and fibrosis of skin	1464	2018	MRC-IEU	Males and Females	European	463010	461546	9851867	L90.5	Scar conditions and fibrosis of skin	dermatologic
ukb-b-20190	Diagnoses - main ICD10: L98.9 Disorder of skin and subcutaneous tissue, unspecified	3223	2018	MRC-IEU	Males and Females	European	463010	459787	9851867	L98.9	Disorder of skin and subcutaneous tissue NOS	dermatologic
ukb-b-11874	Diagnoses - secondary ICD10: M06.99 Rheumatoid arthritis, unspecified (Site unspecified)	1523	2018	MRC-IEU	Males and Females	European	463010	461487	9851867	M06.9	Rheumatoid arthritis	musculoskeletal
ukb-b-12765	Diagnoses - secondary ICD10: M10.99 Gout, unspecified (Site unspecified)	1042	2018	MRC-IEU	Males and Females	European	463010	461968	9851867	M10.9	Gout	endocrine/metabolic
ukb-b-15026	Diagnoses - secondary ICD10: M13.99 Arthritis, unspecified (Site unspecified)	2785	2018	MRC-IEU	Males and Females	European	463010	460225	9851867	M13.9	Arthropathy NOS	musculoskeletal
ukb-b-15026	Diagnoses - secondary ICD10: M13.99 Arthritis, unspecified (Site unspecified)	2785	2018	MRC-IEU	Males and Females	European	463010	460225	9851867	M13.9	Osteoarthrosis NOS	musculoskeletal
ukb-b-11045	Diagnoses - secondary ICD10: M13.9 Arthritis, unspecified	1477	2018	MRC-IEU	Males and Females	European	463010	461533	9851867	M13.9	Arthropathy NOS	musculoskeletal
ukb-b-11045	Diagnoses - secondary ICD10: M13.9 Arthritis, unspecified	1477	2018	MRC-IEU	Males and Females	European	463010	461533	9851867	M13.9	Osteoarthrosis NOS	musculoskeletal
ukb-b-2875	Diagnoses - main ICD10: M16.1 Other primary coxarthrosis	2876	2018	MRC-IEU	Males and Females	European	463010	460134	9851867	M16.1	Osteoarthrosis, localized, primary	musculoskeletal
ukb-b-19829	Diagnoses - main ICD10: M16.9 Coxarthrosis, unspecified	4255	2018	MRC-IEU	Males and Females	European	463010	458755	9851867	M16.9	Osteoarthritis; localized	musculoskeletal
ukb-b-12964	Diagnoses - secondary ICD10: M17.1 Other primary gonarthrosis	1492	2018	MRC-IEU	Males and Females	European	463010	461518	9851867	M17.1	Osteoarthrosis, localized, primary	musculoskeletal
ukb-b-7700	Diagnoses - main ICD10: M17.1 Other primary gonarthrosis	3540	2018	MRC-IEU	Males and Females	European	463010	459470	9851867	M17.1	Osteoarthrosis, localized, primary	musculoskeletal
ukb-b-18379	Diagnoses - main ICD10: M17.9 Gonarthrosis, unspecified	6497	2018	MRC-IEU	Males and Females	European	463010	456513	9851867	M17.9	Unspecified monoarthritis	musculoskeletal
ukb-b-18379	Diagnoses - main ICD10: M17.9 Gonarthrosis, unspecified	6497	2018	MRC-IEU	Males and Females	European	463010	456513	9851867	M17.9	Arthropathy NOS	musculoskeletal
ukb-b-20414	Diagnoses - secondary ICD10: M17.9 Gonarthrosis, unspecified	4233	2018	MRC-IEU	Males and Females	European	463010	458777	9851867	M17.9	Unspecified monoarthritis	musculoskeletal
ukb-b-20414	Diagnoses - secondary ICD10: M17.9 Gonarthrosis, unspecified	4233	2018	MRC-IEU	Males and Females	European	463010	458777	9851867	M17.9	Arthropathy NOS	musculoskeletal
ukb-b-9493	Diagnoses - secondary ICD10: M19.9 Arthrosis, unspecified	1797	2018	MRC-IEU	Males and Females	European	463010	461213	9851867	M19.9	Arthropathy NOS	musculoskeletal
ukb-b-20233	Diagnoses - secondary ICD10: M19.99 Arthrosis, unspecified (Site unspecified)	2905	2018	MRC-IEU	Males and Females	European	463010	460105	9851867	M19.9	Arthropathy NOS	musculoskeletal
ukb-b-6026	Diagnoses - main ICD10: M20.1 Hallux valgus (acquired)	5304	2018	MRC-IEU	Males and Females	European	463010	457706	9851867	M20.1	Hallux valgus (Bunion)	musculoskeletal
ukb-b-4280	Diagnoses - main ICD10: M20.2 Hallux rigidus	1083	2018	MRC-IEU	Males and Females	European	463010	461927	9851867	M20.2	Hallux rigidus	musculoskeletal
ukb-b-9694	Diagnoses - main ICD10: M23.22 Derangement of meniscus due to old tear or injury (Posterior cruciate ligament or Posterior horn of medial meniscus)	1958	2018	MRC-IEU	Males and Females	European	463010	461052	9851867	M23.2	Internal derangement of knee	injuries & poisonings
ukb-b-8213	Diagnoses - main ICD10: M23.2 Derangement of meniscus due to old tear or injury	1433	2018	MRC-IEU	Males and Females	European	463010	461577	9851867	M23.2	Internal derangement of knee	injuries & poisonings
ukb-b-7118	Diagnoses - main ICD10: M23.23 Derangement of meniscus due to old tear or injury (Medial collateral ligament or Other and unspecified medial meniscus)	2596	2018	MRC-IEU	Males and Females	European	463010	460414	9851867	M23.2	Internal derangement of knee	injuries & poisonings
ukb-b-2083	Diagnoses - main ICD10: M25.56 Pain in joint (Lower leg)	1624	2018	MRC-IEU	Males and Females	European	463010	461386	9851867	M25.5	Pain in joint	musculoskeletal
ukb-b-13019	Diagnoses - main ICD10: M25.5 Pain in joint	1451	2018	MRC-IEU	Males and Females	European	463010	461559	9851867	M25.5	Pain in joint	musculoskeletal
ukb-b-2625	Diagnoses - secondary ICD10: M47.82 Other spondylosis (Cervical region)	1018	2018	MRC-IEU	Males and Females	European	463010	461992	9851867	M47.8	Spondylosis without myelopathy	musculoskeletal
ukb-b-19807	Diagnoses - main ICD10: M51.3 Other specified intervertebral disk degeneration	1045	2018	MRC-IEU	Males and Females	European	463010	461965	9851867	M51.3	Degeneration of intervertebral disc	musculoskeletal
ukb-b-1557	Diagnoses - main ICD10: M54.5 Low back pain	2439	2018	MRC-IEU	Males and Females	European	463010	460571	9851867	M54.5	Back pain	symptoms
ukb-b-10873	Diagnoses - main ICD10: M54.59 Low back pain (Site unspecified)	1446	2018	MRC-IEU	Males and Females	European	463010	461564	9851867	M54.5	Back pain	symptoms
ukb-b-19813	Diagnoses - main ICD10: M54.56 Low back pain (Lumbar region)	1423	2018	MRC-IEU	Males and Females	European	463010	461587	9851867	M54.5	Back pain	symptoms
ukb-b-8085	Diagnoses - main ICD10: M65.3 Trigger finger	1059	2018	MRC-IEU	Males and Females	European	463010	461951	9851867	M65.3	Synovitis and tenosynovitis	musculoskeletal
ukb-b-8085	Diagnoses - main ICD10: M65.3 Trigger finger	1059	2018	MRC-IEU	Males and Females	European	463010	461951	9851867	M65.3	Unspecified diffuse connective tissue disease	dermatologic
ukb-b-12364	Diagnoses - main ICD10: M67.4 Ganglion	2172	2018	MRC-IEU	Males and Females	European	463010	460838	9851867	M67.4	Ganglion and cyst of synovium, tendon, and bursa	musculoskeletal
ukb-b-13517	Diagnoses - main ICD10: M72.0 Palmar fascial fibromatosis [Dupuytren]	1366	2018	MRC-IEU	Males and Females	European	463010	461644	9851867	M72.0	Contracture of palmar fascia [Dupuytren's disease]	musculoskeletal
ukb-b-4772	Diagnoses - main ICD10: M72.04 Palmar fascial fibromatosis [Dupuytren]-Hand	1537	2018	MRC-IEU	Males and Females	European	463010	461473	9851867	M72.0	Contracture of palmar fascia [Dupuytren's disease]	musculoskeletal
ukb-b-4921	Diagnoses - main ICD10: M75.0 Adhesive capsulitis of shoulder	1083	2018	MRC-IEU	Males and Females	European	463010	461927	9851867	M75.0	Enthesopathy	musculoskeletal
ukb-b-50	Diagnoses - main ICD10: M75.1 Rotator cuff syndrome	1767	2018	MRC-IEU	Males and Females	European	463010	461243	9851867	M75.1	Peripheral enthesopathies and allied syndromes	musculoskeletal
ukb-b-50	Diagnoses - main ICD10: M75.1 Rotator cuff syndrome	1767	2018	MRC-IEU	Males and Females	European	463010	461243	9851867	M75.1	Enthesopathy	musculoskeletal
ukb-b-1418	Diagnoses - main ICD10: M75.4 Impingement syndrome of shoulder	2901	2018	MRC-IEU	Males and Females	European	463010	460109	9851867	M75.4	Peripheral enthesopathies and allied syndromes	musculoskeletal
ukb-b-12620	Diagnoses - main ICD10: M79.86 Other specified soft tissue disorders (Lower leg)	1592	2018	MRC-IEU	Males and Females	European	463010	461418	9851867	M79.8	Other disorders of soft tissues	musculoskeletal
ukb-b-12620	Diagnoses - main ICD10: M79.86 Other specified soft tissue disorders (Lower leg)	1592	2018	MRC-IEU	Males and Females	European	463010	461418	9851867	M79.8	Swelling of limb	symptoms
ukb-b-17796	Diagnoses - secondary ICD10: M81.99 Osteoporosis, unspecified (Site unspecified)	1976	2018	MRC-IEU	Males and Females	European	463010	461034	9851867	M81.9	Osteoporosis NOS	musculoskeletal
ukb-b-4963	Diagnoses - secondary ICD10: N17.9 Acute renal failure, unspecified	1415	2018	MRC-IEU	Males and Females	European	463010	461595	9851867	N17.9	Acute renal failure	genitourinary
ukb-b-18372	Diagnoses - main ICD10: N20.0 Calculus of kidney	2186	2018	MRC-IEU	Males and Females	European	463010	460824	9851867	N20.0	Calculus of kidney	genitourinary
ukb-b-18629	Diagnoses - main ICD10: N20.1 Calculus of ureter	1979	2018	MRC-IEU	Males and Females	European	463010	461031	9851867	N20.1	Calculus of ureter	genitourinary
ukb-b-16313	Diagnoses - main ICD10: N23 Unspecified renal colic	1675	2018	MRC-IEU	Males and Females	European	463010	461335	9851867	N23 U	Renal colic	genitourinary
ukb-b-123	Diagnoses - main ICD10: N32.0 Bladder-neck obstruction	1385	2018	MRC-IEU	Males and Females	European	463010	461625	9851867	N32.0	Bladder neck obstruction	genitourinary
ukb-b-499	Diagnoses - secondary ICD10: N32.8 Other specified disorders of bladder	2684	2018	MRC-IEU	Males and Females	European	463010	460326	9851867	N32.8	Other disorders of bladder	genitourinary
ukb-b-373	Diagnoses - main ICD10: N32.8 Other specified disorders of bladder	2225	2018	MRC-IEU	Males and Females	European	463010	460785	9851867	N32.8	Other disorders of bladder	genitourinary
ukb-b-9074	Diagnoses - main ICD10: N35.9 Urethral stricture, unspecified	2013	2018	MRC-IEU	Males and Females	European	463010	460997	9851867	N35.9	Urethral stricture (not specified as infectious)	genitourinary
ukb-b-8814	Diagnoses - main ICD10: N39.0 Urinary tract infection, site not specified	5447	2018	MRC-IEU	Males and Females	European	463010	457563	9851867	N39.0	Urinary tract infection	genitourinary
ukb-b-6077	Diagnoses - secondary ICD10: N39.0 Urinary tract infection, site not specified	4180	2018	MRC-IEU	Males and Females	European	463010	458830	9851867	N39.0	Urinary tract infection	genitourinary
ukb-b-9873	Diagnoses - main ICD10: N39.3 Stress incontinence	4340	2018	MRC-IEU	Males and Females	European	463010	458670	9851867	N39.3	Urinary incontinence	genitourinary
ukb-b-9873	Diagnoses - main ICD10: N39.3 Stress incontinence	4340	2018	MRC-IEU	Males and Females	European	463010	458670	9851867	N39.3	stress incontinence, female	genitourinary
ukb-b-5266	Diagnoses - secondary ICD10: N39.3 Stress incontinence	1404	2018	MRC-IEU	Males and Females	European	463010	461606	9851867	N39.3	Urinary incontinence	genitourinary
ukb-b-5266	Diagnoses - secondary ICD10: N39.3 Stress incontinence	1404	2018	MRC-IEU	Males and Females	European	463010	461606	9851867	N39.3	stress incontinence, female	genitourinary
ukb-b-11601	Diagnoses - main ICD10: N40 Hyperplasia of prostate	4670	2018	MRC-IEU	Males and Females	European	463010	458340	9851867	N40 H	Hyperplasia of prostate	genitourinary
ukb-b-8072	Diagnoses - secondary ICD10: N40 Hyperplasia of prostate	4133	2018	MRC-IEU	Males and Females	European	463010	458877	9851867	N40 H	Hyperplasia of prostate	genitourinary
ukb-b-10668	Diagnoses - main ICD10: N47 Redundant prepuce, phimosis and paraphimosis	1541	2018	MRC-IEU	Males and Females	European	463010	461469	9851867	N47 R	Redundant prepuce and phimosis/BXO	genitourinary
ukb-b-3802	Diagnoses - main ICD10: N50.8 Other specified disorders of male genital organs	1408	2018	MRC-IEU	Males and Females	European	463010	461602	9851867	N50.8	Other disorders of male genital organs	genitourinary
ukb-b-7428	Diagnoses - main ICD10: N63 Unspecified lump in breast	1481	2018	MRC-IEU	Males and Females	European	463010	461529	9851867	N63 U	Lump or mass in breast	genitourinary
ukb-b-6413	Diagnoses - secondary ICD10: N73.6 Female pelvic peritoneal adhesions	1790	2018	MRC-IEU	Males and Females	European	463010	461220	9851867	N73.6	Pelvic peritoneal adhesions, female (postoperative) (postinfection)	genitourinary
ukb-b-9668	Diagnoses - secondary ICD10: N80.0 Endometriosis of uterus	1121	2018	MRC-IEU	Males and Females	European	463010	461889	9851867	N80.0	Endometriosis	genitourinary
ukb-b-17336	Diagnoses - secondary ICD10: N81.1 Cystocele	1605	2018	MRC-IEU	Males and Females	European	463010	461405	9851867	N81.1	Prolapse of vaginal walls	genitourinary
ukb-b-11298	Diagnoses - main ICD10: N81.1 Cystocele	2554	2018	MRC-IEU	Males and Females	European	463010	460456	9851867	N81.1	Prolapse of vaginal walls	genitourinary
ukb-b-5118	Diagnoses - main ICD10: N81.2 Incomplete uterovaginal prolapse	2317	2018	MRC-IEU	Males and Females	European	463010	460693	9851867	N81.2	Uterine/Uterovaginal prolapse	genitourinary
ukb-b-2055	Diagnoses - secondary ICD10: N81.2 Incomplete uterovaginal prolapse	1042	2018	MRC-IEU	Males and Females	European	463010	461968	9851867	N81.2	Uterine/Uterovaginal prolapse	genitourinary
ukb-b-6082	Diagnoses - main ICD10: N81.6 Rectocele	1597	2018	MRC-IEU	Males and Females	European	463010	461413	9851867	N81.6	Prolapse of vaginal walls	genitourinary
ukb-b-3412	Diagnoses - secondary ICD10: N81.6 Rectocele	2093	2018	MRC-IEU	Males and Females	European	463010	460917	9851867	N81.6	Prolapse of vaginal walls	genitourinary
ukb-b-5253	Diagnoses - main ICD10: N83.2 Other and unspecified ovarian cysts	2018	2018	MRC-IEU	Males and Females	European	463010	460992	9851867	N83.2	Ovarian cyst	genitourinary
ukb-b-4790	Diagnoses - secondary ICD10: N83.2 Other and unspecified ovarian cysts	1656	2018	MRC-IEU	Males and Females	European	463010	461354	9851867	N83.2	Ovarian cyst	genitourinary
ukb-b-12944	Diagnoses - main ICD10: N84.0 Polyp of corpus uteri	5419	2018	MRC-IEU	Males and Females	European	463010	457591	9851867	N84.0	Polyp of corpus uteri	genitourinary
ukb-b-13998	Diagnoses - secondary ICD10: N84.0 Polyp of corpus uteri	2252	2018	MRC-IEU	Males and Females	European	463010	460758	9851867	N84.0	Polyp of corpus uteri	genitourinary
ukb-b-19110	Diagnoses - main ICD10: N84.1 Polyp of cervix uteri	2307	2018	MRC-IEU	Males and Females	European	463010	460703	9851867	N84.1	Mucous polyp of cervix	genitourinary
ukb-b-8685	Diagnoses - secondary ICD10: N85.8 Other specified noninflammatory disorders of uterus	1450	2018	MRC-IEU	Males and Females	European	463010	461560	9851867	N85.8	Disorders of uterus, NEC	genitourinary
ukb-b-11572	Diagnoses - main ICD10: N92.0 Excessive and frequent menstruation with regular cycle	6641	2018	MRC-IEU	Males and Females	European	463010	456369	9851867	N92.0	Excessive or frequent menstruation	genitourinary
ukb-b-12282	Diagnoses - secondary ICD10: N92.0 Excessive and frequent menstruation with regular cycle	2698	2018	MRC-IEU	Males and Females	European	463010	460312	9851867	N92.0	Excessive or frequent menstruation	genitourinary
ukb-b-9591	Diagnoses - main ICD10: N92.1 Excessive and frequent menstruation with irregular cycle	2048	2018	MRC-IEU	Males and Females	European	463010	460962	9851867	N92.1	Irregular menstrual bleeding	genitourinary
ukb-b-14674	Diagnoses - main ICD10: N92.6 Irregular menstruation, unspecified	1279	2018	MRC-IEU	Males and Females	European	463010	461731	9851867	N92.6	Irregular menstrual cycle	genitourinary
ukb-b-14086	Diagnoses - main ICD10: N93.8 Other specified abnormal uterine and vaginal bleeding	1392	2018	MRC-IEU	Males and Females	European	463010	461618	9851867	N93.8	Irregular menstrual cycle/bleeding	genitourinary
ukb-b-10849	Diagnoses - main ICD10: N93.9 Abnormal uterine and vaginal bleeding, unspecified	1145	2018	MRC-IEU	Males and Females	European	463010	461865	9851867	N93.9	Disorders of menstruation and other abnormal bleeding from female genital tract	genitourinary
ukb-b-12604	Diagnoses - secondary ICD10: N94.6 Dysmenorrhoea, unspecified	1145	2018	MRC-IEU	Males and Females	European	463010	461865	9851867	N94.6	Dysmenorrhea	genitourinary
ukb-b-5712	Diagnoses - main ICD10: N95.0 Postmenopausal bleeding	6874	2018	MRC-IEU	Males and Females	European	463010	456136	9851867	N95.0	Postmenopausal bleeding	genitourinary
ukb-b-16879	Diagnoses - secondary ICD10: N95.0 Postmenopausal bleeding	2161	2018	MRC-IEU	Males and Females	European	463010	460849	9851867	N95.0	Postmenopausal bleeding	genitourinary
ukb-b-13414	Diagnoses - main ICD10: O02.1 Missed abortion	1317	2018	MRC-IEU	Males and Females	European	463010	461693	9851867	O02.1	Missed abortion/Hydatidiform mole	pregnancy complications
ukb-b-13696	Diagnoses - main ICD10: O04.9 Complete or unspecified, without complication	1068	2018	MRC-IEU	Males and Females	European	463010	461942	9851867	O04.9	Miscarriage; stillbirth	pregnancy complications
ukb-b-9712	Diagnoses - main ICD10: O26.8 Other specified pregnancy-related conditions	1302	2018	MRC-IEU	Males and Females	European	463010	461708	9851867	O26.8	Other complications of pregnancy NEC	pregnancy complications
ukb-b-9270	Diagnoses - main ICD10: O68.0 Labour and delivery complicated by foetal heart rate anomaly	1009	2018	MRC-IEU	Males and Females	European	463010	462001	9851867	O68.0	Complications of labor and delivery NEC	pregnancy complications
ukb-b-9270	Diagnoses - main ICD10: O68.0 Labour and delivery complicated by foetal heart rate anomaly	1009	2018	MRC-IEU	Males and Females	European	463010	462001	9851867	O68.0	Miscarriage; stillbirth	pregnancy complications
ukb-b-9270	Diagnoses - main ICD10: O68.0 Labour and delivery complicated by foetal heart rate anomaly	1009	2018	MRC-IEU	Males and Females	European	463010	462001	9851867	O68.0	Known or suspected fetal abnormality affecting management of mother	pregnancy complications
ukb-b-17309	Diagnoses - secondary ICD10: R00.0 Tachycardia, unspecified	1005	2018	MRC-IEU	Males and Females	European	463010	462005	9851867	R00.0	Tachycardia NOS	circulatory system
ukb-b-11664	Diagnoses - secondary ICD10: R00.1 Bradycardia, unspecified	1254	2018	MRC-IEU	Males and Females	European	463010	461756	9851867	R00.1	Other specified cardiac dysrhythmias	circulatory system
ukb-b-1480	Diagnoses - secondary ICD10: R00.2 Palpitations	1380	2018	MRC-IEU	Males and Females	European	463010	461630	9851867	R00.2	Palpitations	circulatory system
ukb-b-19109	Diagnoses - main ICD10: R00.2 Palpitations	1729	2018	MRC-IEU	Males and Females	European	463010	461281	9851867	R00.2	Palpitations	circulatory system
ukb-b-11412	Diagnoses - main ICD10: R04.0 Epistaxis	1512	2018	MRC-IEU	Males and Females	European	463010	461498	9851867	R04.0	Epistaxis or throat hemorrhage	respiratory
ukb-b-4507	Diagnoses - main ICD10: R04.2 Haemoptysis	1240	2018	MRC-IEU	Males and Females	European	463010	461770	9851867	R04.2	Hemoptysis	respiratory
ukb-b-20009	Diagnoses - secondary ICD10: R05 Cough	1072	2018	MRC-IEU	Males and Females	European	463010	461938	9851867	R05 C	Cough	respiratory
ukb-b-6562	Diagnoses - main ICD10: R06.0 Dyspnoea	1931	2018	MRC-IEU	Males and Females	European	463010	461079	9851867	R06.0	Shortness of breath	respiratory
ukb-b-19391	Diagnoses - secondary ICD10: R06.0 Dyspnoea	2248	2018	MRC-IEU	Males and Females	European	463010	460762	9851867	R06.0	Shortness of breath	respiratory
ukb-b-19769	Diagnoses - main ICD10: R06.5 Mouth breathing	1536	2018	MRC-IEU	Males and Females	European	463010	461474	9851867	R06.5	Symptoms involving head and neck	mental disorders
ukb-b-20386	Diagnoses - main ICD10: R07.2 Precordial pain	2140	2018	MRC-IEU	Males and Females	European	463010	460870	9851867	R07.2	Precordial pain	circulatory system
ukb-b-14603	Diagnoses - main ICD10: R07.3 Other chest pain	7146	2018	MRC-IEU	Males and Females	European	463010	455864	9851867	R07.3	Nonspecific chest pain	circulatory system
ukb-b-18425	Diagnoses - secondary ICD10: R07.4 Chest pain, unspecified	2534	2018	MRC-IEU	Males and Females	European	463010	460476	9851867	R07.4	Nonspecific chest pain	circulatory system
ukb-b-10771	Diagnoses - main ICD10: R07.4 Chest pain, unspecified	18203	2018	MRC-IEU	Males and Females	European	463010	444807	9851867	R07.4	Nonspecific chest pain	circulatory system
ukb-b-6608	Diagnoses - main ICD10: R10.1 Pain localised to upper abdomen	5981	2018	MRC-IEU	Males and Females	European	463010	457029	9851867	R10.1	Abdominal pain	symptoms
ukb-b-10409	Diagnoses - secondary ICD10: R10.1 Pain localised to upper abdomen	1543	2018	MRC-IEU	Males and Females	European	463010	461467	9851867	R10.1	Abdominal pain	symptoms
ukb-b-8161	Diagnoses - secondary ICD10: R10.3 Pain localised to other parts of lower abdomen	1659	2018	MRC-IEU	Males and Females	European	463010	461351	9851867	R10.3	Abdominal pain	symptoms
ukb-b-17456	Diagnoses - main ICD10: R10.3 Pain localised to other parts of lower abdomen	4823	2018	MRC-IEU	Males and Females	European	463010	458187	9851867	R10.3	Abdominal pain	symptoms
ukb-b-6223	Diagnoses - main ICD10: R10.4 Other and unspecified abdominal pain	11925	2018	MRC-IEU	Males and Females	European	463010	451085	9851867	R10.4	Abdominal pain	symptoms
ukb-b-19409	Diagnoses - secondary ICD10: R10.4 Other and unspecified abdominal pain	4649	2018	MRC-IEU	Males and Females	European	463010	458361	9851867	R10.4	Abdominal pain	symptoms
ukb-b-19419	Diagnoses - main ICD10: R11 Nausea and vomiting	2143	2018	MRC-IEU	Males and Females	European	463010	460867	9851867	R11 N	Nausea and vomiting	symptoms
ukb-b-4554	Diagnoses - secondary ICD10: R11 Nausea and vomiting	6773	2018	MRC-IEU	Males and Females	European	463010	456237	9851867	R11 N	Nausea and vomiting	symptoms
ukb-b-782	Diagnoses - secondary ICD10: R13 Dysphagia	1521	2018	MRC-IEU	Males and Females	European	463010	461489	9851867	R13 D	Dysphagia	digestive
ukb-b-7073	Diagnoses - main ICD10: R13 Dysphagia	3012	2018	MRC-IEU	Males and Females	European	463010	459998	9851867	R13 D	Dysphagia	digestive
ukb-b-10368	Diagnoses - secondary ICD10: R19.4 Change in bowel habit	2443	2018	MRC-IEU	Males and Females	European	463010	460567	9851867	R19.4	Symptoms involving digestive system	digestive
ukb-b-12789	Diagnoses - main ICD10: R19.4 Change in bowel habit	5540	2018	MRC-IEU	Males and Females	European	463010	457470	9851867	R19.4	Symptoms involving digestive system	digestive
ukb-b-6517	Diagnoses - secondary ICD10: R31 Unspecified haematuria	2594	2018	MRC-IEU	Males and Females	European	463010	460416	9851867	R31 U	Hematuria	genitourinary
ukb-b-17885	Diagnoses - main ICD10: R31 Unspecified haematuria	11437	2018	MRC-IEU	Males and Females	European	463010	451573	9851867	R31 U	Hematuria	genitourinary
ukb-b-11531	Diagnoses - main ICD10: R32 Unspecified urinary incontinence	1011	2018	MRC-IEU	Males and Females	European	463010	461999	9851867	R32 U	Urinary incontinence	genitourinary
ukb-b-19207	Diagnoses - secondary ICD10: R33 Retention of urine	2599	2018	MRC-IEU	Males and Females	European	463010	460411	9851867	R33 R	Retention of urine	genitourinary
ukb-b-20162	Diagnoses - main ICD10: R33 Retention of urine	2106	2018	MRC-IEU	Males and Females	European	463010	460904	9851867	R33 R	Retention of urine	genitourinary
ukb-b-16946	Diagnoses - secondary ICD10: R35 Polyuria	1446	2018	MRC-IEU	Males and Females	European	463010	461564	9851867	R35 P	Frequency of urination and polyuria	genitourinary
ukb-b-5948	Diagnoses - main ICD10: R35 Polyuria	1984	2018	MRC-IEU	Males and Females	European	463010	461026	9851867	R35 P	Frequency of urination and polyuria	genitourinary
ukb-b-17287	Diagnoses - main ICD10: R39.8 Other and unspecified symptoms and signs involving the urinary system	1943	2018	MRC-IEU	Males and Females	European	463010	461067	9851867	R39.8	Abnormal findings on examination of urine	genitourinary
ukb-b-17287	Diagnoses - main ICD10: R39.8 Other and unspecified symptoms and signs involving the urinary system	1943	2018	MRC-IEU	Males and Females	European	463010	461067	9851867	R39.8	Other symptoms/disorders or the urinary system	genitourinary
ukb-b-5655	Diagnoses - main ICD10: R42 Dizziness and giddiness	1557	2018	MRC-IEU	Males and Females	European	463010	461453	9851867	R42 D	Dizziness and giddiness (Light-headedness and vertigo)	sense organs
ukb-b-20542	Diagnoses - secondary ICD10: R42 Dizziness and giddiness	1756	2018	MRC-IEU	Males and Females	European	463010	461254	9851867	R42 D	Dizziness and giddiness (Light-headedness and vertigo)	sense organs
ukb-b-19086	Diagnoses - secondary ICD10: R50.9 Fever, unspecified	1794	2018	MRC-IEU	Males and Females	European	463010	461216	9851867	R50.9	Fever of unknown origin	symptoms
ukb-b-1977	Diagnoses - main ICD10: R51 Headache	4293	2018	MRC-IEU	Males and Females	European	463010	458717	9851867	R51 H	Other headache syndromes	neurological
ukb-b-7467	Diagnoses - secondary ICD10: R51 Headache	2176	2018	MRC-IEU	Males and Females	European	463010	460834	9851867	R51 H	Other headache syndromes	neurological
ukb-b-11972	Diagnoses - secondary ICD10: R53 Malaise and fatigue	1245	2018	MRC-IEU	Males and Females	European	463010	461765	9851867	R53 M	Malaise and fatigue	symptoms
ukb-b-6441	Diagnoses - secondary ICD10: R55 Syncope and collapse	2224	2018	MRC-IEU	Males and Females	European	463010	460786	9851867	R55 S	Syncope and collapse	symptoms
ukb-b-16187	Diagnoses - main ICD10: R55 Syncope and collapse	4748	2018	MRC-IEU	Males and Females	European	463010	458262	9851867	R55 S	Syncope and collapse	symptoms
ukb-b-11052	Diagnoses - main ICD10: R79.8 Other specified abnormal findings of blood chemistry	1972	2018	MRC-IEU	Males and Females	European	463010	461038	9851867	R79.8	Other abnormal blood chemistry	symptoms
ukb-b-11209	Diagnoses - secondary ICD10: R79.8 Other specified abnormal findings of blood chemistry	2043	2018	MRC-IEU	Males and Females	European	463010	460967	9851867	R79.8	Other abnormal blood chemistry	symptoms
ukb-b-4579	Diagnoses - secondary ICD10: R94.5 Abnormal results of liver function studies	1802	2018	MRC-IEU	Males and Females	European	463010	461208	9851867	R94.5	Abnormal results of function study of liver	digestive
ukb-b-2804	Diagnoses - main ICD10: S52.50 Fracture of lower end of radius (closed)	2696	2018	MRC-IEU	Males and Females	European	463010	460314	9851867	S52.5	Fracture of radius and ulna	injuries & poisonings
ukb-b-5946	Diagnoses - main ICD10: S82.80 Fractures of other parts of lower leg (closed)	1479	2018	MRC-IEU	Males and Females	European	463010	461531	9851867	S82.8	Fracture of lower limb	injuries & poisonings
ukb-b-12187	Diagnoses - main ICD10: T39.1 4-Aminophenol derivatives	1014	2018	MRC-IEU	Males and Females	European	463010	461996	9851867	T39.1	Poisoning by analgesics, antipyretics, and antirheumatics	injuries & poisonings
ukb-b-17587	Diagnoses - main ICD10: T81.0 Haemorrhage and haematoma complicating a procedure, not elsewhere classified	1896	2018	MRC-IEU	Males and Females	European	463010	461114	9851867	T81.0	Hemorrhage or hematoma complicating a procedure	injuries & poisonings
ukb-b-5164	Diagnoses - secondary ICD10: T81.0 Haemorrhage and haematoma complicating a procedure, not elsewhere classified	2424	2018	MRC-IEU	Males and Females	European	463010	460586	9851867	T81.0	Hemorrhage or hematoma complicating a procedure	injuries & poisonings
ukb-b-5545	Diagnoses - main ICD10: T81.4 Infection following a procedure, not elsewhere classified	2305	2018	MRC-IEU	Males and Females	European	463010	460705	9851867	T81.4	Postoperative infection	infectious diseases
ukb-b-4586	Diagnoses - secondary ICD10: T81.4 Infection following a procedure, not elsewhere classified	1506	2018	MRC-IEU	Males and Females	European	463010	461504	9851867	T81.4	Postoperative infection	infectious diseases
ukb-b-14753	Diagnoses - main ICD10: T84.0 Mechanical complication of internal joint prosthesis	1178	2018	MRC-IEU	Males and Females	European	463010	461832	9851867	T84.0	Complication of internal orthopedic device	injuries & poisonings
ukb-b-11680	Diagnoses - main ICD10: T84.8 Other complications of internal orthopaedic prosthetic devices, implants and grafts	1027	2018	MRC-IEU	Males and Females	European	463010	461983	9851867	T84.8	Complication due to other implant and internal device	injuries & poisonings
ukb-b-13841	Diagnoses - secondary ICD10: Y83.1 Surgical operation with implant of artificial internal device	4135	2018	MRC-IEU	Males and Females	European	463010	458875	9851867	Y83.1	Complications of transplants and reattached limbs	injuries & poisonings
ukb-b-11484	Diagnoses - secondary ICD10: Z51.1 Chemotherapy session for neoplasm	7714	2018	MRC-IEU	Males and Females	European	463010	455296	9851867	Z51.1	Chemotherapy	neoplasms
ukb-b-712	Diagnoses - secondary ICD10: Z51.2 Other chemotherapy	3035	2018	MRC-IEU	Males and Females	European	463010	459975	9851867	Z51.2	Chemotherapy	neoplasms
ukb-b-5115	Diagnoses - secondary ICD10: Z72.0 Tobacco use	13421	2018	MRC-IEU	Males and Females	European	463010	449589	9851867	Z72.0	Tobacco use disorder	mental disorders
ukb-b-391	Diagnoses - secondary ICD10: Z72.1 Alcohol use	3685	2018	MRC-IEU	Males and Females	European	463010	459325	9851867	Z72.1	Alcoholism	mental disorders
ukb-b-16471	Diagnoses - secondary ICD10: Z85.0 Personal history of malignant neoplasm of digestive organs	3570	2018	MRC-IEU	Males and Females	European	463010	459440	9851867	Z85.0	Malignant neoplasm of other and ill-defined sites within the digestive organs and peritoneum	neoplasms
ukb-b-20142	Diagnoses - secondary ICD10: Z85.3 Personal history of malignant neoplasm of breast	5208	2018	MRC-IEU	Males and Females	European	463010	457802	9851867	Z85.3	Malignant neoplasm of female breast	neoplasms
ukb-b-11709	Diagnoses - secondary ICD10: Z85.4 Personal history of malignant neoplasm of genital organs	2692	2018	MRC-IEU	Males and Females	European	463010	460318	9851867	Z85.4	Malignant neoplasm, other	neoplasms
ukb-b-7299	Diagnoses - secondary ICD10: Z85.5 Personal history of malignant neoplasm of urinary tract	2117	2018	MRC-IEU	Males and Females	European	463010	460893	9851867	Z85.5	Cancer of urinary organs (incl. kidney and bladder)	neoplasms
ukb-b-11231	Diagnoses - secondary ICD10: Z85.8 Personal history of malignant neoplasms of other organs and systems	3509	2018	MRC-IEU	Males and Females	European	463010	459501	9851867	Z85.8	Malignant neoplasm, other	neoplasms
ukb-b-3897	Diagnoses - secondary ICD10: Z86.0 Personal history of other neoplasms	4011	2018	MRC-IEU	Males and Females	European	463010	458999	9851867	Z86.0	Malignant neoplasm, other	neoplasms
ukb-b-1585	Diagnoses - secondary ICD10: Z86.4 Personal history of psychoactive substance abuse	11793	2018	MRC-IEU	Males and Females	European	463010	451217	9851867	Z86.4	Other mental disorder	mental disorders
ukb-b-13782	Diagnoses - secondary ICD10: Z86.7 Personal history of diseases of the circulatory system	10173	2018	MRC-IEU	Males and Females	European	463010	452837	9851867	Z86.7	Circulatory disease NEC	circulatory system
ukb-b-16364	Diagnoses - secondary ICD10: Z87.1 Personal history of diseases of the digestive system	10458	2018	MRC-IEU	Males and Females	European	463010	452552	9851867	Z87.1	Personal history of diseases of digestive system	digestive
ukb-b-5911	Diagnoses - secondary ICD10: Z88.0 Personal history of allergy to penicillin	11348	2018	MRC-IEU	Males and Females	European	463010	451662	9851867	Z88.0	Allergy/adverse effect of penicillin	injuries & poisonings
ukb-b-9841	Diagnoses - secondary ICD10: Z88.1 Personal history of allergy to other antibiotic agents	2150	2018	MRC-IEU	Males and Females	European	463010	460860	9851867	Z88.1	Poisoning by antibiotics	injuries & poisonings
ukb-b-4267	Diagnoses - secondary ICD10: Z88.6 Personal history of allergy to analgesic agent	2685	2018	MRC-IEU	Males and Females	European	463010	460325	9851867	Z88.6	Poisoning by analgesics, antipyretics, and antirheumatics	injuries & poisonings
ukb-b-16641	Diagnoses - secondary ICD10: Z90.1 Acquired absence of breast(s)	1661	2018	MRC-IEU	Males and Females	European	463010	461349	9851867	Z90.1	Acquired absence of breast	neoplasms
ukb-b-14446	Diagnoses - secondary ICD10: Z92.3 Personal history of irradiation	1124	2018	MRC-IEU	Males and Females	European	463010	461886	9851867	Z92.3	Effects radiation NOS	injuries & poisonings
ukb-b-16967	Diagnoses - secondary ICD10: Z95.0 Presence of cardiac pacemaker	1266	2018	MRC-IEU	Males and Females	European	463010	461744	9851867	Z95.0	Cardiac pacemaker in situ	circulatory system
ukb-b-11064	Diagnoses - secondary ICD10: Z95.1 Presence of aortocoronary bypass graft	3358	2018	MRC-IEU	Males and Females	European	463010	459652	9851867	Z95.1	Coronary atherosclerosis	circulatory system
ukb-b-15748	Diagnoses - secondary ICD10: Z95.5 Presence of coronary angioplasty implant and graft	3724	2018	MRC-IEU	Males and Females	European	463010	459286	9851867	Z95.5	Coronary atherosclerosis	circulatory system
ukb-b-11639	Diagnoses - secondary ICD10: Z96.1 Presence of intraocular lens	2240	2018	MRC-IEU	Males and Females	European	463010	460770	9851867	Z96.1	Cataract	sense organs
ukb-b-17532	Diagnoses - secondary ICD10: E14.9 Without complications	1305	2018	MRC-IEU	Males and Females	European	463010	461705	9851867	E14.9
ukb-b-20045	Diagnoses - secondary ICD10: F32.9 Depressive episode, unspecified	5842	2018	MRC-IEU	Males and Females	European	463010	457168	9851867	F32.9
ukb-b-6998	Diagnoses - secondary ICD10: M15.9 Polyarthrosis, unspecified	1165	2018	MRC-IEU	Males and Females	European	463010	461845	9851867	M15.9
ukb-b-18279	Diagnoses - main ICD10: M51.1 Lumbar and other intervertebral disk disorders with radiculopathy	2214	2018	MRC-IEU	Males and Females	European	463010	460796	9851867	M51.1
ukb-b-12872	Diagnoses - main ICD10: M51.2 Other specified intervertebral disk displacement	1433	2018	MRC-IEU	Males and Females	European	463010	461577	9851867	M51.2
ukb-b-15836	Diagnoses - main ICD10: R87.6 Abnormal cytological findings	1283	2018	MRC-IEU	Males and Females	European	463010	461727	9851867	R87.6
ukb-b-11065	Diagnoses - secondary ICD10: W01.0 Home	1122	2018	MRC-IEU	Males and Females	European	463010	461888	9851867	W01.0
ukb-b-12058	Diagnoses - secondary ICD10: W01.9 Unspecified place	1345	2018	MRC-IEU	Males and Females	European	463010	461665	9851867	W01.9
ukb-b-19088	Diagnoses - secondary ICD10: W10.0 Home	1120	2018	MRC-IEU	Males and Females	European	463010	461890	9851867	W10.0
ukb-b-2854	Diagnoses - secondary ICD10: W19.9 Unspecified place	2506	2018	MRC-IEU	Males and Females	European	463010	460504	9851867	W19.9
ukb-b-14257	Diagnoses - secondary ICD10: X59.9 Unspecified place	3232	2018	MRC-IEU	Males and Females	European	463010	459778	9851867	X59.9
ukb-b-4745	Diagnoses - secondary ICD10: Y43.3 Other antineoplastic drugs	1101	2018	MRC-IEU	Males and Females	European	463010	461909	9851867	Y43.3
ukb-b-3115	Diagnoses - secondary ICD10: Y83.2 Surgical operation with anastomosis, bypass or graft	1411	2018	MRC-IEU	Males and Females	European	463010	461599	9851867	Y83.2
ukb-b-7702	Diagnoses - secondary ICD10: Y83.6 Removal of other organ (partial) (total)	3054	2018	MRC-IEU	Males and Females	European	463010	459956	9851867	Y83.6
ukb-b-17823	Diagnoses - secondary ICD10: Y83.8 Other surgical procedures	4789	2018	MRC-IEU	Males and Females	European	463010	458221	9851867	Y83.8
ukb-b-6295	Diagnoses - secondary ICD10: Z03.4 Observation for suspected myocardial infarction	2559	2018	MRC-IEU	Males and Females	European	463010	460451	9851867	Z03.4
ukb-b-7425	Diagnoses - main ICD10: Z03.8 Observation for other suspected diseases and conditions	3143	2018	MRC-IEU	Males and Females	European	463010	459867	9851867	Z03.8
ukb-b-10490	Diagnoses - secondary ICD10: Z03.8 Observation for other suspected diseases and conditions	2219	2018	MRC-IEU	Males and Females	European	463010	460791	9851867	Z03.8
ukb-b-1261	Diagnoses - main ICD10: Z08.0 Follow-up examination after surgery for malignant neoplasm	3005	2018	MRC-IEU	Males and Females	European	463010	460005	9851867	Z08.0
ukb-b-10102	Diagnoses - main ICD10: Z09.0 Follow-up examination after surgery for other conditions	3424	2018	MRC-IEU	Males and Females	European	463010	459586	9851867	Z09.0
ukb-b-14479	Diagnoses - main ICD10: Z09.8 Follow-up examination after other treatment for other conditions	2243	2018	MRC-IEU	Males and Females	European	463010	460767	9851867	Z09.8
ukb-b-10646	Diagnoses - main ICD10: Z09.9 Follow-up examination after unspecified treatment for other conditions	1942	2018	MRC-IEU	Males and Females	European	463010	461068	9851867	Z09.9
ukb-b-203	Diagnoses - main ICD10: Z12.1 Special screening examination for neoplasm of intestinal tract	3103	2018	MRC-IEU	Males and Females	European	463010	459907	9851867	Z12.1
ukb-b-5443	Diagnoses - secondary ICD10: Z13.0 Special screening examination for diseases of the blood and blood-forming organs and certain disorders involving the immune mechanism	1060	2018	MRC-IEU	Males and Females	European	463010	461950	9851867	Z13.0
ukb-b-20038	Diagnoses - main ICD10: Z13.8 Special screening examination for other specified diseases and disorders	1246	2018	MRC-IEU	Males and Females	European	463010	461764	9851867	Z13.8
ukb-b-6826	Diagnoses - secondary ICD10: Z13.8 Special screening examination for other specified diseases and disorders	1044	2018	MRC-IEU	Males and Females	European	463010	461966	9851867	Z13.8
ukb-b-7418	Diagnoses - main ICD10: Z30.2 Sterilisation	7023	2018	MRC-IEU	Males and Females	European	463010	455987	9851867	Z30.2
ukb-b-4193	Diagnoses - secondary ICD10: Z37.0 Single live birth	12567	2018	MRC-IEU	Males and Females	European	463010	450443	9851867	Z37.0
ukb-b-18897	Diagnoses - main ICD10: Z42.1 Follow-up care involving plastic surgery of breast	1522	2018	MRC-IEU	Males and Females	European	463010	461488	9851867	Z42.1
ukb-b-7463	Diagnoses - main ICD10: Z46.6 Fitting and adjustment of urinary device	2729	2018	MRC-IEU	Males and Females	European	463010	460281	9851867	Z46.6
ukb-b-19542	Diagnoses - main ICD10: Z47.0 Follow-up care involving removal of fracture plate and other internal fixation device	2730	2018	MRC-IEU	Males and Females	European	463010	460280	9851867	Z47.0
ukb-b-10061	Diagnoses - secondary ICD10: Z50.1 Other physical therapy	1824	2018	MRC-IEU	Males and Females	European	463010	461186	9851867	Z50.1
ukb-b-16024	Diagnoses - secondary ICD10: Z51.0 Radiotherapy session	1942	2018	MRC-IEU	Males and Females	European	463010	461068	9851867	Z51.0
ukb-b-15983	Diagnoses - secondary ICD10: Z51.5 Palliative care	1231	2018	MRC-IEU	Males and Females	European	463010	461779	9851867	Z51.5
ukb-b-9019	Diagnoses - secondary ICD10: Z53.0 Procedure not carried out because of contraindication	4779	2018	MRC-IEU	Males and Females	European	463010	458231	9851867	Z53.0
ukb-b-5045	Diagnoses - secondary ICD10: Z53.2 Procedure not carried out because of patient's decision for other and unspecified reasons	1283	2018	MRC-IEU	Males and Females	European	463010	461727	9851867	Z53.2
ukb-b-9696	Diagnoses - main ICD10: Z53.8 Procedure not carried out for other reasons	1155	2018	MRC-IEU	Males and Females	European	463010	461855	9851867	Z53.8
ukb-b-9043	Diagnoses - secondary ICD10: Z53.8 Procedure not carried out for other reasons	10952	2018	MRC-IEU	Males and Females	European	463010	452058	9851867	Z53.8
ukb-b-9216	Diagnoses - secondary ICD10: Z53.9 Procedure not carried out, unspecified reason	1877	2018	MRC-IEU	Males and Females	European	463010	461133	9851867	Z53.9
ukb-b-2895	Diagnoses - secondary ICD10: Z60.2 Living alone	3497	2018	MRC-IEU	Males and Females	European	463010	459513	9851867	Z60.2
ukb-b-5115	Diagnoses - secondary ICD10: Z72.0 Tobacco use	13421	2018	MRC-IEU	Males and Females	European	463010	449589	9851867	Z72.0
ukb-b-13247	Diagnoses - secondary ICD10: Z80.0 Family history of malignant neoplasm of digestive organs	5989	2018	MRC-IEU	Males and Females	European	463010	457021	9851867	Z80.0
ukb-b-7643	Diagnoses - secondary ICD10: Z80.3 Family history of malignant neoplasm of breast	1091	2018	MRC-IEU	Males and Females	European	463010	461919	9851867	Z80.3
ukb-b-2205	Diagnoses - secondary ICD10: Z82.4 Family history of ischaemic heart disease and other diseases of the circulatory system	9330	2018	MRC-IEU	Males and Females	European	463010	453680	9851867	Z82.4
ukb-b-20142	Diagnoses - secondary ICD10: Z85.3 Personal history of malignant neoplasm of breast	5208	2018	MRC-IEU	Males and Females	European	463010	457802	9851867	Z85.3
ukb-b-19864	Diagnoses - secondary ICD10: Z86.1 Personal history of infectious and parasitic diseases	1375	2018	MRC-IEU	Males and Females	European	463010	461635	9851867	Z86.1
ukb-b-546	Diagnoses - secondary ICD10: Z86.6 Personal history of diseases of the nervous system and sense organs	3119	2018	MRC-IEU	Males and Females	European	463010	459891	9851867	Z86.6
ukb-b-18023	Diagnoses - secondary ICD10: Z87.3 Personal history of diseases of the musculoskeletal system and connective tissue	1285	2018	MRC-IEU	Males and Females	European	463010	461725	9851867	Z87.3
ukb-b-10880	Diagnoses - secondary ICD10: Z87.4 Personal history of diseases of the genito-urinary system	4538	2018	MRC-IEU	Males and Females	European	463010	458472	9851867	Z87.4
ukb-b-4601	Diagnoses - secondary ICD10: Z88.8 Personal history of allergy to other drugs, medicaments and biological substances	2694	2018	MRC-IEU	Males and Females	European	463010	460316	9851867	Z88.8
ukb-b-14829	Diagnoses - secondary ICD10: Z90.4 Acquired absence of other parts of digestive tract	3438	2018	MRC-IEU	Males and Females	European	463010	459572	9851867	Z90.4
ukb-b-20424	Diagnoses - secondary ICD10: Z90.7 Acquired absence of genital organ(s)	3446	2018	MRC-IEU	Males and Females	European	463010	459564	9851867	Z90.7
ukb-b-16702	Diagnoses - secondary ICD10: Z91.0 Personal history of allergy, other than to drugs and biological substances	1658	2018	MRC-IEU	Males and Females	European	463010	461352	9851867	Z91.0
ukb-b-7352	Diagnoses - secondary ICD10: Z92.1 Personal history of long-term (current) use of anticoagulants	5254	2018	MRC-IEU	Males and Females	European	463010	457756	9851867	Z92.1
ukb-b-10911	Diagnoses - secondary ICD10: Z92.2 Personal history of long-term (current) use of other medicaments	7915	2018	MRC-IEU	Males and Females	European	463010	455095	9851867	Z92.2
ukb-b-8092	Diagnoses - secondary ICD10: Z92.4 Personal history of major surgery, not elsewhere classified	1039	2018	MRC-IEU	Males and Females	European	463010	461971	9851867	Z92.4
ukb-b-15230	Diagnoses - secondary ICD10: Z95.8 Presence of other cardiac and vascular implants and grafts	1034	2018	MRC-IEU	Males and Females	European	463010	461976	9851867	Z95.8
ukb-b-20477	Diagnoses - secondary ICD10: Z96.6 Presence of orthopaedic joint implants	5687	2018	MRC-IEU	Males and Females	European	463010	457323	9851867	Z96.6
ukb-b-2630	Diagnoses - secondary ICD10: Z98.0 Intestinal bypass and anastomosis status	1178	2018	MRC-IEU	Males and Females	European	463010	461832	9851867	Z98.0
